# Supplementary material for: A tool for modeling gene regulatory networks (GRN_modeler) and its applications to synthetic biology
Source: Mol Syst Biol. 2025 Sep 29;21(11):1618–37. doi: 10.1038/s44320-025-00148-8 (PMC12583811; doi:10.1038/s44320-025-00148-8)
Supplement: Supplementary file 2 — HTML model files [file 44320_2025_148_MOESM2_ESM.zip]

Archive with 28 entries (27 files):
- SI/
- SI/actolator10.html
- SI/actolator2.html
- SI/actolator4.html
- SI/actolator6.html
- SI/actolator8.html
- SI/CFFL.html
- SI/CRISPRlator.html
- SI/goodwin.html
- SI/IFFL.html
- SI/light_sensor.html
- SI/N12.html
- SI/N4.html
- SI/N4_A1.html
- SI/N4_A123.html
- SI/N6.html
- SI/N6_A1.html
- SI/N6_A123.html
- SI/N6_A124.html
- SI/N6_A125.html
- SI/N6_A135.html
- SI/N8.html
- SI/repressilator.html
- SI/repressilator_light.html
- SI/stricker.html
- SI/toematzu.html
- SI/toggleswitch.html
- SI/Turing.html
