# Supplementary material for: A tool for modeling gene regulatory networks (GRN_modeler) and its applications to synthetic biology
Source: Mol Syst Biol. 2025 Sep 29;21(11):1618–37. doi: 10.1038/s44320-025-00148-8 (PMC12583811; doi:10.1038/s44320-025-00148-8)
Supplement: Supplementary file 4 — Movie EV1 [file 44320_2025_148_MOESM4_ESM.zip › MSB-2025-12880 _MovieEV1.txt]

Hello everyone, in this series of videos we're going to show how to use the GRN Modeler app to create and characterize gene regulatory networks in Silico.

The app is particularly useful thanks to its user-friendly interface that especially allows to explore circuit topologies and guide experimental work.

Then the user can refine

the model thanks to the collected experimental data. First of all let's get

our application up and running. You can find the code of the GRN modeler app on

GitHub. You can for example download the zip folder and then extract it to your

working folder. Keep in mind to run the application you will

need MATLAB version 2022B or later and some function of the application become available only after

downloading Python, Basico and Copacet, but we will cover this in a later video. For the moment let's just

click on the GRN Modeler app.

Before we can start designing a circuit, we need to select a node model.

This basically defines the kind of interactions that can happen within our circuit.

We have already implemented five node models, but users can add extra models based on these examples.

So, Eloits and Tomatsu are based on transcription factor interactions, while Javier and CRISPR are based on CRISPR interference.

Today we would like to show how to design a repressilator,

so we need a transcription factor-based model,

and we would like to include degradation due to proteases.

So for this we select the Tomatsu model. In the interface we can start designing the

circuit by adding nodes thanks to the node properties box. Note that a node

here represents a regulatory unit, meaning a promoter followed by a gene

that encodes for transcription factors.

If we don't specify names, the application will add nodes named N followed by the first

available number, so node 1, node 2, node 3, but we can also specify a name and if we try to use a name that is already existing

we will get an error message. If we realize we have an element we don't need we can simply

click on that and hit delete. We have two other elements in the node properties box. We have type. Type depends on the implemented node model. So in this case, since Tomatsu only uses transcription factor, we can only select type 1 here and set we will cover in the next video.

Okay, so now we have three nodes that are sufficient to build a repressilator, but we want to specify which kind of interaction is occurring between them.

So for this we need the regulator properties box.

We can select the regulator, meaning who is carrying out the regulation.

And for this we can choose between the protein product noted P for each of the nodes.

So I select P and 1 here.

Then we need to choose who is being regulated.

We can specify the input function.

Here again, since Tomazzo model only uses transcription factor, we can only select Hill

here.

Consider the input function as the set of rules that define

the interaction between two elements. So, who is interacting with whom and how.

Finally, we can specify the type of interaction and this can be either an

activation or a repression. Also, the app allows to distinguish between

activation and repression in if the interaction

is carried out between nodes within the circuits or out if the interaction is carried out by

elements external to the circuits, so for example, chemical inducers.

Here we want repression between two nodes of the circuit, so we select repression in.

And now we see that we have generated a new element, the regulation, noted by this yellow dot, and the label node 2 repressed by node 1.

We add two extra regulations from node 2 to node 3 and from node 3 to node 1.

Also note that here we can now start regulating a regulation and this of course will make

the circuit increasingly complex.

Also, as mentioned, we can add external users, so we could have Aura for Arabinos, regulating an element.

If we don't specify a name, in this case, the app will simply add R for regulator, followed by the first available number.

As before, if we realize we have elements we don't need, we can simply click on them and delete.

For example, for the repressilator, we don't have these extra regulations, so we'll delete

it and we don't have any arabinose induction.

Keep in mind that if you have an extra node that you don't need, you can click on that

and remove it from the node properties box and this will also remove

all the interactions that that node is involved in. But if we try to remove R1 it will not appear

in the node properties box because this is not a node it's a regulator so if we want to delete

this element we really need to click on the yellow dot and use the Regulator Properties box.

Okay, so now we have three elements

mutually repressing each other.

We also want to include protein degradation

due to proteases, and TomazzoModel allows,

thanks to the third box, to add proteases.

Again, we can add as many as we want,

and we can also click and delete if we have extra.

And we can specify that our protease number 1 is regulating also node 2 and node 3.

Okay, so with these we have three nodes mutually repressing each other thanks to transcription factors

and all three protein products are subject

to degradation due to protease. With this we're epi, this is the topology of our circuit. We would

like to save it so we don, we can give it a name

and once that is done we can close our interface without losing the job done.

In the next video we will learn how to change the graphical settings of the

circuit and also the parameter setting of our model.
