# Supplementary material for: A tool for modeling gene regulatory networks (GRN_modeler) and its applications to synthetic biology
Source: Mol Syst Biol. 2025 Sep 29;21(11):1618–37. doi: 10.1038/s44320-025-00148-8 (PMC12583811; doi:10.1038/s44320-025-00148-8)
Supplement: Supplementary file 4 — Movie EV1 [file 44320_2025_148_MOESM4_ESM.zip › MSB-2025-12880 _MovieEV1.srt]

1
00:00:00,000 --> 00:00:14,000
Hello everyone, in this series of videos we're going to show how to use the GRN Modeler app to create and characterize gene regulatory networks in Silico.

2
00:00:14,099 --> 00:00:24,000
The app is particularly useful thanks to its user-friendly interface that especially allows to explore circuit topologies and guide experimental work.

3
00:00:24,100 --> 00:00:26,059
Then the user can refine

4
00:00:26,160 --> 00:00:31,338
the model thanks to the collected experimental data. First of all let's get

5
00:00:31,440 --> 00:00:37,520
our application up and running. You can find the code of the GRN modeler app on

6
00:00:37,619 --> 00:00:42,618
GitHub. You can for example download the zip folder and then extract it to your

7
00:00:42,719 --> 00:00:46,439
working folder. Keep in mind to run the application you will

8
00:00:46,539 --> 00:00:54,118
need MATLAB version 2022B or later and some function of the application become available only after

9
00:00:54,219 --> 00:01:01,759
downloading Python, Basico and Copacet, but we will cover this in a later video. For the moment let's just

10
00:01:01,859 --> 00:01:05,120
click on the GRN Modeler app.

11
00:01:05,418 --> 00:01:10,920
Before we can start designing a circuit, we need to select a node model.

12
00:01:11,019 --> 00:01:17,361
This basically defines the kind of interactions that can happen within our circuit.

13
00:01:17,462 --> 00:01:25,179
We have already implemented five node models, but users can add extra models based on these examples.

14
00:01:25,278 --> 00:01:35,060
So, Eloits and Tomatsu are based on transcription factor interactions, while Javier and CRISPR are based on CRISPR interference.

15
00:01:35,159 --> 00:01:38,879
Today we would like to show how to design a repressilator,

16
00:01:38,978 --> 00:01:41,879
so we need a transcription factor-based model,

17
00:01:41,978 --> 00:01:45,500
and we would like to include degradation due to proteases.

18
00:01:45,599 --> 00:01:55,099
So for this we select the Tomatsu model. In the interface we can start designing the

19
00:01:55,198 --> 00:02:01,420
circuit by adding nodes thanks to the node properties box. Note that a node

20
00:02:01,519 --> 00:02:07,239
here represents a regulatory unit, meaning a promoter followed by a gene

21
00:02:07,338 --> 00:02:11,318
that encodes for transcription factors.

22
00:02:11,419 --> 00:02:17,840
If we don't specify names, the application will add nodes named N followed by the first

23
00:02:17,938 --> 00:02:30,718
available number, so node 1, node 2, node 3, but we can also specify a name and if we try to use a name that is already existing

24
00:02:30,818 --> 00:02:37,500
we will get an error message. If we realize we have an element we don't need we can simply

25
00:02:37,598 --> 00:02:59,060
click on that and hit delete. We have two other elements in the node properties box. We have type. Type depends on the implemented node model. So in this case, since Tomatsu only uses transcription factor, we can only select type 1 here and set we will cover in the next video.

26
00:02:59,158 --> 00:03:10,926
Okay, so now we have three nodes that are sufficient to build a repressilator, but we want to specify which kind of interaction is occurring between them.

27
00:03:11,026 --> 00:03:14,770
So for this we need the regulator properties box.

28
00:03:14,871 --> 00:03:20,372
We can select the regulator, meaning who is carrying out the regulation.

29
00:03:20,473 --> 00:03:26,967
And for this we can choose between the protein product noted P for each of the nodes.

30
00:03:27,068 --> 00:03:28,120
So I select P and 1 here.

31
00:03:28,218 --> 00:03:33,500
Then we need to choose who is being regulated.

32
00:03:33,598 --> 00:03:35,639
We can specify the input function.

33
00:03:35,739 --> 00:03:41,240
Here again, since Tomazzo model only uses transcription factor, we can only select Hill

34
00:03:41,340 --> 00:03:43,360
here.

35
00:03:43,460 --> 00:03:46,900
Consider the input function as the set of rules that define

36
00:03:47,000 --> 00:03:52,758
the interaction between two elements. So, who is interacting with whom and how.

37
00:03:52,859 --> 00:03:57,520
Finally, we can specify the type of interaction and this can be either an

38
00:03:57,620 --> 00:04:02,800
activation or a repression. Also, the app allows to distinguish between

39
00:04:02,900 --> 00:04:07,180
activation and repression in if the interaction

40
00:04:07,280 --> 00:04:15,120
is carried out between nodes within the circuits or out if the interaction is carried out by

41
00:04:15,218 --> 00:04:21,000
elements external to the circuits, so for example, chemical inducers.

42
00:04:21,100 --> 00:04:26,060
Here we want repression between two nodes of the circuit, so we select repression in.

43
00:04:27,319 --> 00:04:37,980
And now we see that we have generated a new element, the regulation, noted by this yellow dot, and the label node 2 repressed by node 1.

44
00:04:38,459 --> 00:04:47,000
We add two extra regulations from node 2 to node 3 and from node 3 to node 1.

45
00:04:47,100 --> 00:04:55,000
Also note that here we can now start regulating a regulation and this of course will make

46
00:04:55,100 --> 00:04:59,000
the circuit increasingly complex.

47
00:04:59,100 --> 00:05:09,379
Also, as mentioned, we can add external users, so we could have Aura for Arabinos, regulating an element.

48
00:05:09,759 --> 00:05:17,879
If we don't specify a name, in this case, the app will simply add R for regulator, followed by the first available number.

49
00:05:19,180 --> 00:05:25,120
As before, if we realize we have elements we don't need, we can simply click on them and delete.

50
00:05:25,220 --> 00:05:31,120
For example, for the repressilator, we don't have these extra regulations, so we'll delete

51
00:05:31,220 --> 00:05:37,379
it and we don't have any arabinose induction.

52
00:05:37,480 --> 00:05:41,838
Keep in mind that if you have an extra node that you don't need, you can click on that

53
00:05:41,939 --> 00:05:46,720
and remove it from the node properties box and this will also remove

54
00:05:46,819 --> 00:05:53,838
all the interactions that that node is involved in. But if we try to remove R1 it will not appear

55
00:05:53,939 --> 00:05:59,120
in the node properties box because this is not a node it's a regulator so if we want to delete

56
00:05:59,220 --> 00:06:05,838
this element we really need to click on the yellow dot and use the Regulator Properties box.

57
00:06:06,959 --> 00:06:08,959
Okay, so now we have three elements

58
00:06:09,060 --> 00:06:10,819
mutually repressing each other.

59
00:06:10,920 --> 00:06:14,079
We also want to include protein degradation

60
00:06:14,180 --> 00:06:17,420
due to proteases, and TomazzoModel allows,

61
00:06:17,519 --> 00:06:21,579
thanks to the third box, to add proteases.

62
00:06:21,680 --> 00:06:23,899
Again, we can add as many as we want,

63
00:06:24,000 --> 00:06:26,800
and we can also click and delete if we have extra.

64
00:06:26,899 --> 00:06:36,000
And we can specify that our protease number 1 is regulating also node 2 and node 3.

65
00:06:36,100 --> 00:06:43,000
Okay, so with these we have three nodes mutually repressing each other thanks to transcription factors

66
00:06:43,100 --> 00:06:45,838
and all three protein products are subject

67
00:06:45,939 --> 00:06:53,680
to degradation due to protease. With this we're epi, this is the topology of our circuit. We would

68
00:06:53,779 --> 00:07:08,759
like to save it so we don, we can give it a name

69
00:07:12,759 --> 00:07:18,660
and once that is done we can close our interface without losing the job done.

70
00:07:18,759 --> 00:07:23,240
In the next video we will learn how to change the graphical settings of the

71
00:07:23,339 --> 00:07:29,000
circuit and also the parameter setting of our model.
