# Supplementary material for: A tool for modeling gene regulatory networks (GRN_modeler) and its applications to synthetic biology
Source: Mol Syst Biol. 2025 Sep 29;21(11):1618–37. doi: 10.1038/s44320-025-00148-8 (PMC12583811; doi:10.1038/s44320-025-00148-8)
Supplement: Supplementary file 5 — Movie EV2 [file 44320_2025_148_MOESM5_ESM.zip › MSB-2025-12880 _MovieEV2.txt]

When we launch the application we can load an existing model. For that we can go on input/output/load,

navigate to our folder and choose our gene regulatory network. This will automatically

load the node model that has been used to generate that circuit, so in this case Tomatsu.

Since visual representation is important when working with gene regulatory networks, especially

as they become increasingly complex, GRN Modeler allows us to adjust these settings.

For that we can go on "settings", "draft settings", and here we can play around with sizes and colors of the various

elements. So for example, I could make my nodes bigger and green and adjust the font size.

Then save and close. Also, the layout of the representation by default is false, but there can be other type that might be relevant for different kinds of circuits.

To navigate that, we can right-click on the graph. A drop-down menu appears where we can select different kinds of layout. At any moment, it's possible to go back to

the original settings by clicking on "Load default". Also, the GRN Modeler app allows

to see a different kind of representation of the interaction, which we can explore by

clicking on "Use the original graph" button. In this case, instead of having arrows for

activation, T-shaped lines for repression, and lines for protein degradation, we just

have arrows of different colors: green for activation, red for repression, and dotted

gray for protein degradation. For today we will stay with the original settings though.

So feel free to explore the different graphical layouts that are available.

The other very important thing that we can modify are the settings of each element, so

the parameters of the circuit.

For that we can click on any element that will appear in the appropriate box

and we can now click on "set" that will open a new tab.

Once we are here we can easily navigate through all the components

node, protease and regulator that appear as drop-down menu.

We also have the "cell" tab which allows us to change the cell volume which we can

make bigger for example. Keep in mind that in the current version of the app we are modeling circuits

based on molecule numbers and not concentration so changing the volume of the cell will not impact the simulation. If we try to

change tab without saving the parameters changes, a window pops up to ask if we're

sure. In this case I will simply discard these changes and move on. Let's have a

look at the node tab. Don't let yourself be overwhelmed by all this information.

We can

actually modify only a few of these things but these are all important pieces of information

about the node. What we can modify is just the initial amount column and the value column.

So let's have a look at the initial amount. We have initial amount for the mRNA, for the unfolded protein, and for the

folded protein. As for the value, these are parameters that describe the node, that are

described by a name. If we are uncertain what this parameter name refers to, we can have a look at the reaction section and see where these parameters appear.

So for example, this K mat appears in the third reaction that describes the maturation from

unfolded protein to folded protein. So making this value bigger would make the maturation faster

and vice versa. Every time you change a value make sure you save

the current changes. These three columns tell us important pieces of information about the variable

we are looking at. Units tells us the nature of the variable, whether it is a molecule,

of the variable, whether it is a molecule, a rate constant, or something else. The constant box tells us whether that variable will change throughout the simulation or if it needs to stay

constant. The level of unfolded and folded protein, for example, are unchecked here because they will

change throughout the simulation. Vice versa, some elements

will remain constant. For example, the degradation rate of mRNA molecules will

not change during the simulation. Finally, the last column tells us whether a

parameter is individual, meaning it is specific for the node, for the element we are working on, or if it's common,

meaning that changing this parameter would affect other elements as well.

So for example, changing the protein product of node 1 would not affect any other nodes while setting the mRNA degradation to a new value and saving will

actually modify the same value in all other tabs. Okay, let's have a quick look also at the

protease and the regulator tab. As for the regulator, we can see the protein product of that regulator and

four parameters. As for the protease, we can see the initial amount of the protease

itself and of all the elements that are subject to degradation, so unfolded and

folded protein for each of the nodes. Each reaction here describes degradation of these elements

using five parameters in total. An important note is that this constant box and this common

or individual is described at the node model level. So if you need to change some of these, for

example you need to make a parameter common or vice versa, you need to overwrite

the node model. Okay, once we're happy with the parameter that we have set, we can

save and close. And then make sure that you save your final circuit. You can either overwrite your existing model or create a new one,

in case you're interested in comparing the simulation with different sets of parameters.

So with these we're happy, in the next video we will see how to run deterministic and stochastic simulation

on the circuits that we have created.
