# Supplementary material for: A tool for modeling gene regulatory networks (GRN_modeler) and its applications to synthetic biology
Source: Mol Syst Biol. 2025 Sep 29;21(11):1618–37. doi: 10.1038/s44320-025-00148-8 (PMC12583811; doi:10.1038/s44320-025-00148-8)
Supplement: Supplementary file 5 — Movie EV2 [file 44320_2025_148_MOESM5_ESM.zip › MSB-2025-12880 _MovieEV2.srt]

1
00:00:00,000 --> 00:00:11,519
When we launch the application we can load an existing model. For that we can go on input/output/load,

2
00:00:12,240 --> 00:00:18,399
navigate to our folder and choose our gene regulatory network. This will automatically

3
00:00:18,500 --> 00:00:26,160
load the node model that has been used to generate that circuit, so in this case Tomatsu.

4
00:00:26,260 --> 00:00:31,760
Since visual representation is important when working with gene regulatory networks, especially

5
00:00:31,859 --> 00:00:39,280
as they become increasingly complex, GRN Modeler allows us to adjust these settings.

6
00:00:39,380 --> 00:00:48,158
For that we can go on "settings", "draft settings", and here we can play around with sizes and colors of the various

7
00:00:48,259 --> 00:00:56,719
elements. So for example, I could make my nodes bigger and green and adjust the font size.

8
00:00:58,798 --> 00:01:12,000
Then save and close. Also, the layout of the representation by default is false, but there can be other type that might be relevant for different kinds of circuits.

9
00:01:12,099 --> 00:01:26,438
To navigate that, we can right-click on the graph. A drop-down menu appears where we can select different kinds of layout. At any moment, it's possible to go back to

10
00:01:26,539 --> 00:01:34,760
the original settings by clicking on "Load default". Also, the GRN Modeler app allows

11
00:01:34,858 --> 00:01:40,000
to see a different kind of representation of the interaction, which we can explore by

12
00:01:40,099 --> 00:01:48,560
clicking on "Use the original graph" button. In this case, instead of having arrows for

13
00:01:48,659 --> 00:01:54,400
activation, T-shaped lines for repression, and lines for protein degradation, we just

14
00:01:54,500 --> 00:01:59,379
have arrows of different colors: green for activation, red for repression, and dotted

15
00:01:59,478 --> 00:02:08,000
gray for protein degradation. For today we will stay with the original settings though.

16
00:02:08,098 --> 00:02:14,000
So feel free to explore the different graphical layouts that are available.

17
00:02:14,098 --> 00:02:22,000
The other very important thing that we can modify are the settings of each element, so

18
00:02:22,098 --> 00:02:25,000
the parameters of the circuit.

19
00:02:25,098 --> 00:02:29,000
For that we can click on any element that will appear in the appropriate box

20
00:02:29,098 --> 00:02:33,000
and we can now click on "set" that will open a new tab.

21
00:02:33,098 --> 00:02:37,000
Once we are here we can easily navigate through all the components

22
00:02:37,098 --> 00:02:42,000
node, protease and regulator that appear as drop-down menu.

23
00:02:42,098 --> 00:02:48,639
We also have the "cell" tab which allows us to change the cell volume which we can

24
00:02:48,739 --> 00:02:55,080
make bigger for example. Keep in mind that in the current version of the app we are modeling circuits

25
00:02:55,180 --> 00:03:06,500
based on molecule numbers and not concentration so changing the volume of the cell will not impact the simulation. If we try to

26
00:03:06,598 --> 00:03:13,740
change tab without saving the parameters changes, a window pops up to ask if we're

27
00:03:13,840 --> 00:03:20,038
sure. In this case I will simply discard these changes and move on. Let's have a

28
00:03:20,139 --> 00:03:24,479
look at the node tab. Don't let yourself be overwhelmed by all this information.

29
00:03:24,579 --> 00:03:25,360
We can

30
00:03:25,460 --> 00:03:30,960
actually modify only a few of these things but these are all important pieces of information

31
00:03:31,060 --> 00:03:37,840
about the node. What we can modify is just the initial amount column and the value column.

32
00:03:39,120 --> 00:03:47,919
So let's have a look at the initial amount. We have initial amount for the mRNA, for the unfolded protein, and for the

33
00:03:48,019 --> 00:03:55,378
folded protein. As for the value, these are parameters that describe the node, that are

34
00:03:55,479 --> 00:04:06,900
described by a name. If we are uncertain what this parameter name refers to, we can have a look at the reaction section and see where these parameters appear.

35
00:04:07,419 --> 00:04:13,818
So for example, this K mat appears in the third reaction that describes the maturation from

36
00:04:13,919 --> 00:04:21,319
unfolded protein to folded protein. So making this value bigger would make the maturation faster

37
00:04:21,420 --> 00:04:28,079
and vice versa. Every time you change a value make sure you save

38
00:04:28,720 --> 00:04:36,639
the current changes. These three columns tell us important pieces of information about the variable

39
00:04:36,740 --> 00:04:42,240
we are looking at. Units tells us the nature of the variable, whether it is a molecule,

40
00:04:42,339 --> 00:04:56,744
of the variable, whether it is a molecule, a rate constant, or something else. The constant box tells us whether that variable will change throughout the simulation or if it needs to stay

41
00:04:56,843 --> 00:05:02,040
constant. The level of unfolded and folded protein, for example, are unchecked here because they will

42
00:05:02,139 --> 00:05:05,819
change throughout the simulation. Vice versa, some elements

43
00:05:05,920 --> 00:05:10,720
will remain constant. For example, the degradation rate of mRNA molecules will

44
00:05:10,819 --> 00:05:17,319
not change during the simulation. Finally, the last column tells us whether a

45
00:05:17,420 --> 00:05:28,000
parameter is individual, meaning it is specific for the node, for the element we are working on, or if it's common,

46
00:05:28,100 --> 00:05:33,000
meaning that changing this parameter would affect other elements as well.

47
00:05:34,000 --> 00:05:49,660
So for example, changing the protein product of node 1 would not affect any other nodes while setting the mRNA degradation to a new value and saving will

48
00:05:49,759 --> 00:05:58,560
actually modify the same value in all other tabs. Okay, let's have a quick look also at the

49
00:05:58,660 --> 00:06:07,920
protease and the regulator tab. As for the regulator, we can see the protein product of that regulator and

50
00:06:08,019 --> 00:06:14,579
four parameters. As for the protease, we can see the initial amount of the protease

51
00:06:14,680 --> 00:06:20,040
itself and of all the elements that are subject to degradation, so unfolded and

52
00:06:20,139 --> 00:06:28,959
folded protein for each of the nodes. Each reaction here describes degradation of these elements

53
00:06:29,060 --> 00:06:38,800
using five parameters in total. An important note is that this constant box and this common

54
00:06:38,899 --> 00:06:45,379
or individual is described at the node model level. So if you need to change some of these, for

55
00:06:45,480 --> 00:06:51,819
example you need to make a parameter common or vice versa, you need to overwrite

56
00:06:51,920 --> 00:06:58,699
the node model. Okay, once we're happy with the parameter that we have set, we can

57
00:06:58,800 --> 00:07:12,000
save and close. And then make sure that you save your final circuit. You can either overwrite your existing model or create a new one,

58
00:07:12,100 --> 00:07:18,000
in case you're interested in comparing the simulation with different sets of parameters.

59
00:07:18,100 --> 00:07:26,560
So with these we're happy, in the next video we will see how to run deterministic and stochastic simulation

60
00:07:26,660 --> 00:07:32,000
on the circuits that we have created.
