# Supplementary material for: A tool for modeling gene regulatory networks (GRN_modeler) and its applications to synthetic biology
Source: Mol Syst Biol. 2025 Sep 29;21(11):1618–37. doi: 10.1038/s44320-025-00148-8 (PMC12583811; doi:10.1038/s44320-025-00148-8)
Supplement: Supplementary file 6 — Movie EV3 [file 44320_2025_148_MOESM6_ESM.zip › MSB-2025-12880 _MovieEV3.txt]

Now we would like to run some simulations to predict the behavior of our gene regulatory

network in Silico.

That is as simple as going on simulation run, but if we do that we end up with an empty graph

because we have not specified what we want to simulate. To do that we go on simulation settings and the upper tab

allows us to select which species we want to follow over time. In most cases we are interested in the

protein products of the node so here I will select pn1, pn2 and pn3. Save and close.

Also important is that our repressilator at the moment is perfectly symmetrical,

meaning that all three nodes are identical to each other,

and the initial amount of all these nodes is set at zero.

Under these conditions, we will not observe oscillations as expected, so we want to introduce

some asymmetry in the system. In particular we want to make the protein product of one of the

three nodes non-zero. This will be the node that kick-starts the oscillation. We've seen how to do

that in the previous video. We can simply click on a node a node go on set and change the initial amount of

that protein product to be 500 for example and now we can run again our simulation

and we see that something is happening but it looks like the time window we are simulating is too short. To increase that we go again on

simulation setting and we can change the stop time to be 1440 which equals to 24 hours. Save and close

and run again our simulation. So now we see oscillation of the three protein products over time,

represented in blue, red, and yellow, respectively.

In case you want to change the unit of time that is currently set in minutes,

you will need to modify the node model code.

Let's see some of the other features that allow users to customize their simulation.

We go again on simulation settings

and we see for example maximum wall clock.

This sets an upper limit to the simulation in case we are worried the computation is going to take too long.

While stop time unit is minutes and it is described at the node model level, maximum wall clock

is built in in your computer and it is always in second. So now it is at 10 seconds and it will

simply abort the simulation if it takes longer than that. These features can be interesting

especially when working with stochastic simulations because some solvers can be a

radius law. Then we have absolute tolerance and relative tolerance which are measures of the

accuracy of the simulation. The lower the tolerance the higher the accuracy of the simulation. The lower the tolerance, the higher the accuracy of the simulation. But keep in mind

that there is a trade-off between accuracy and computation time, meaning the higher the accuracy

of a simulation, the longer it will take to perform it. So you might want to start with relatively large tolerance at first when we're still exploring and tuning

our circuits and then once we're happy with the topology and the parameters we might repeat

simulations with lower tolerance. Also we might want to lower the tolerance whenever we observe interesting or unexpected results to

really make sure that these are not due to low accuracy of the simulation. Then we

have some interesting features that are imported from SimBiology but before we

look at them let's have a look at SimBiology itself. If we click on simulation, open in Symbiology, we are redirected

to the MATLAB Symbiology page where we can explore our model. We see the species that compose

our system, the parameters with all values, the equations of our model and the reactions of our system, alongside with many other tabs

and functionalities. Symbiology allows users to run their models, feed parameters, perform

sensitivity analysis and much more. In case you're curious about the potentialities of this toolbox you can head over to the MATLAB page of

Symbiology where you will find plenty of information. Okay let's go back to our

simulation settings to describe the Symbiology built-in function. We have dimension analysis.

So this will basically check all the equation of our model

to make sure that the units of the parameters match and make sense.

If not, it will abort the simulation.

So if we have used the basic functionalities of the app,

normally everything

should be fine, but at times it happens that we need to specify new parameters and it might not

always be straightforward to assign the appropriate units. Let's give an example. Let's say we have an

external inducer such as light that activates one of the nodes. And we decided to make these light pulse oscillating

over time. So we have an extra element, an extra parameter that is not fixed throughout

the simulation, but needs to change over time. To describe that, we need an extra rule.

To describe that we need an extra rule. So we select our light parameter and we can use a function, this could be any MATLAB function, in this case a scene wave, to describe this parameter.

Sometimes when using these rules you might need to specify new parameters and in that case

you should also specify the unit which you can take from some of the existing

parameters and as said it might not be super straightforward to assign the

correct unit so in case you're uncertain you might want to uncheck the

dimension analysis box because this might simply abort the simulation

in case it finds something wrong with the parameter units.

Finally, we have the accelerate box.

If you check accelerate,

it will take a bit longer to run the simulation at first,

but then it will be much faster

to play around with parameters

later on. Keep in mind that for Accelerate to work you need an appropriate compiler that is C++

compatible and again if in doubt head over to the MATLAB page "Supported compilers"
