# Supplementary material for: A tool for modeling gene regulatory networks (GRN_modeler) and its applications to synthetic biology
Source: Mol Syst Biol. 2025 Sep 29;21(11):1618–37. doi: 10.1038/s44320-025-00148-8 (PMC12583811; doi:10.1038/s44320-025-00148-8)
Supplement: Supplementary file 6 — Movie EV3 [file 44320_2025_148_MOESM6_ESM.zip › MSB-2025-12880 _MovieEV3.srt]

1
00:00:00,000 --> 00:00:10,679
Now we would like to run some simulations to predict the behavior of our gene regulatory

2
00:00:10,778 --> 00:00:12,820
network in Silico.

3
00:00:12,919 --> 00:00:19,678
That is as simple as going on simulation run, but if we do that we end up with an empty graph

4
00:00:19,780 --> 00:00:28,079
because we have not specified what we want to simulate. To do that we go on simulation settings and the upper tab

5
00:00:28,178 --> 00:00:35,039
allows us to select which species we want to follow over time. In most cases we are interested in the

6
00:00:35,140 --> 00:00:45,539
protein products of the node so here I will select pn1, pn2 and pn3. Save and close.

7
00:00:46,167 --> 00:00:51,960
Also important is that our repressilator at the moment is perfectly symmetrical,

8
00:00:52,060 --> 00:00:56,186
meaning that all three nodes are identical to each other,

9
00:00:56,752 --> 00:01:00,880
and the initial amount of all these nodes is set at zero.

10
00:01:00,979 --> 00:01:07,713
Under these conditions, we will not observe oscillations as expected, so we want to introduce

11
00:01:07,813 --> 00:01:13,120
some asymmetry in the system. In particular we want to make the protein product of one of the

12
00:01:13,218 --> 00:01:20,078
three nodes non-zero. This will be the node that kick-starts the oscillation. We've seen how to do

13
00:01:20,179 --> 00:01:28,560
that in the previous video. We can simply click on a node a node go on set and change the initial amount of

14
00:01:28,659 --> 00:01:36,560
that protein product to be 500 for example and now we can run again our simulation

15
00:01:38,078 --> 00:01:46,239
and we see that something is happening but it looks like the time window we are simulating is too short. To increase that we go again on

16
00:01:46,338 --> 00:01:58,959
simulation setting and we can change the stop time to be 1440 which equals to 24 hours. Save and close

17
00:02:00,319 --> 00:02:10,300
and run again our simulation. So now we see oscillation of the three protein products over time,

18
00:02:10,520 --> 00:02:13,580
represented in blue, red, and yellow, respectively.

19
00:02:14,979 --> 00:02:19,800
In case you want to change the unit of time that is currently set in minutes,

20
00:02:20,000 --> 00:02:23,280
you will need to modify the node model code.

21
00:02:24,620 --> 00:02:30,000
Let's see some of the other features that allow users to customize their simulation.

22
00:02:30,098 --> 00:02:32,718
We go again on simulation settings

23
00:02:34,718 --> 00:02:37,919
and we see for example maximum wall clock.

24
00:02:38,019 --> 00:02:45,520
This sets an upper limit to the simulation in case we are worried the computation is going to take too long.

25
00:02:46,620 --> 00:02:53,520
While stop time unit is minutes and it is described at the node model level, maximum wall clock

26
00:02:53,620 --> 00:03:00,360
is built in in your computer and it is always in second. So now it is at 10 seconds and it will

27
00:03:00,460 --> 00:03:06,400
simply abort the simulation if it takes longer than that. These features can be interesting

28
00:03:07,038 --> 00:03:12,318
especially when working with stochastic simulations because some solvers can be a

29
00:03:12,419 --> 00:03:18,800
radius law. Then we have absolute tolerance and relative tolerance which are measures of the

30
00:03:18,900 --> 00:03:28,199
accuracy of the simulation. The lower the tolerance the higher the accuracy of the simulation. The lower the tolerance, the higher the accuracy of the simulation. But keep in mind

31
00:03:28,299 --> 00:03:35,360
that there is a trade-off between accuracy and computation time, meaning the higher the accuracy

32
00:03:35,460 --> 00:03:48,300
of a simulation, the longer it will take to perform it. So you might want to start with relatively large tolerance at first when we're still exploring and tuning

33
00:03:48,400 --> 00:03:54,658
our circuits and then once we're happy with the topology and the parameters we might repeat

34
00:03:54,758 --> 00:04:07,318
simulations with lower tolerance. Also we might want to lower the tolerance whenever we observe interesting or unexpected results to

35
00:04:07,419 --> 00:04:13,818
really make sure that these are not due to low accuracy of the simulation. Then we

36
00:04:13,919 --> 00:04:18,879
have some interesting features that are imported from SimBiology but before we

37
00:04:18,980 --> 00:04:27,240
look at them let's have a look at SimBiology itself. If we click on simulation, open in Symbiology, we are redirected

38
00:04:27,339 --> 00:04:36,680
to the MATLAB Symbiology page where we can explore our model. We see the species that compose

39
00:04:36,779 --> 00:04:47,199
our system, the parameters with all values, the equations of our model and the reactions of our system, alongside with many other tabs

40
00:04:47,300 --> 00:04:55,600
and functionalities. Symbiology allows users to run their models, feed parameters, perform

41
00:04:55,699 --> 00:05:07,139
sensitivity analysis and much more. In case you're curious about the potentialities of this toolbox you can head over to the MATLAB page of

42
00:05:07,240 --> 00:05:14,879
Symbiology where you will find plenty of information. Okay let's go back to our

43
00:05:14,980 --> 00:05:26,240
simulation settings to describe the Symbiology built-in function. We have dimension analysis.

44
00:05:26,339 --> 00:05:31,680
So this will basically check all the equation of our model

45
00:05:31,779 --> 00:05:37,360
to make sure that the units of the parameters match and make sense.

46
00:05:37,459 --> 00:05:41,040
If not, it will abort the simulation.

47
00:05:41,139 --> 00:05:44,560
So if we have used the basic functionalities of the app,

48
00:05:44,660 --> 00:05:45,439
normally everything

49
00:05:45,540 --> 00:05:51,680
should be fine, but at times it happens that we need to specify new parameters and it might not

50
00:05:51,779 --> 00:05:58,560
always be straightforward to assign the appropriate units. Let's give an example. Let's say we have an

51
00:05:58,660 --> 00:06:10,060
external inducer such as light that activates one of the nodes. And we decided to make these light pulse oscillating

52
00:06:10,160 --> 00:06:16,680
over time. So we have an extra element, an extra parameter that is not fixed throughout

53
00:06:16,779 --> 00:06:22,560
the simulation, but needs to change over time. To describe that, we need an extra rule.

54
00:06:30,720 --> 00:06:39,360
To describe that we need an extra rule. So we select our light parameter and we can use a function, this could be any MATLAB function, in this case a scene wave, to describe this parameter.

55
00:06:39,459 --> 00:06:45,680
Sometimes when using these rules you might need to specify new parameters and in that case

56
00:06:45,779 --> 00:06:51,459
you should also specify the unit which you can take from some of the existing

57
00:06:51,560 --> 00:06:57,879
parameters and as said it might not be super straightforward to assign the

58
00:06:57,980 --> 00:07:02,079
correct unit so in case you're uncertain you might want to uncheck the

59
00:07:02,180 --> 00:07:06,920
dimension analysis box because this might simply abort the simulation

60
00:07:07,019 --> 00:07:12,079
in case it finds something wrong with the parameter units.

61
00:07:12,740 --> 00:07:15,220
Finally, we have the accelerate box.

62
00:07:16,259 --> 00:07:17,560
If you check accelerate,

63
00:07:17,980 --> 00:07:21,699
it will take a bit longer to run the simulation at first,

64
00:07:21,800 --> 00:07:24,600
but then it will be much faster

65
00:07:24,699 --> 00:07:26,560
to play around with parameters

66
00:07:27,278 --> 00:07:36,399
later on. Keep in mind that for Accelerate to work you need an appropriate compiler that is C++

67
00:07:36,500 --> 00:07:44,160
compatible and again if in doubt head over to the MATLAB page "Supported compilers"
