# Supplementary material for: A tool for modeling gene regulatory networks (GRN_modeler) and its applications to synthetic biology
Source: Mol Syst Biol. 2025 Sep 29;21(11):1618–37. doi: 10.1038/s44320-025-00148-8 (PMC12583811; doi:10.1038/s44320-025-00148-8)
Supplement: Supplementary file 7 — Movie EV4– [file 44320_2025_148_MOESM7_ESM.zip]

Archive with 3 entries (3 files):
- MSB-2025-12880 _MovieEV4.txt
- MSB-2025-12880 _MovieEV4.mp4
- MSB-2025-12880 _MovieEV4.srt
