# Supplementary material for: A tool for modeling gene regulatory networks (GRN_modeler) and its applications to synthetic biology
Source: Mol Syst Biol. 2025 Sep 29;21(11):1618–37. doi: 10.1038/s44320-025-00148-8 (PMC12583811; doi:10.1038/s44320-025-00148-8)
Supplement: Supplementary file 7 — Movie EV4– [file 44320_2025_148_MOESM7_ESM.zip › MSB-2025-12880 _MovieEV4.txt]

Finally, we can select a solver. This is basically the algorithm that will take care of solving

the equation of our model. GRN Modeler supports both deterministic and stochastic solvers.

The first three are MATLAB built-in solvers, so they are immediately available, while all the others come from Copac.

So we need to install Python, BASICAL and Copac to use them.

For the moment, let's just keep ODEF15S.

And to show some feature of the simulation, we load an incoherent feedforward loop model.

So here we have an external inducer R1 that triggers node 1 of the circuit,

which will repress the output node, node 3, both directly and indirectly to node 2.

We are interested in seeing the level of node 3, in particular of the protein product.

So here we select Pn3 and run a simulation.

We see that the level of the protein product of node 3

increases, then decreases, and finally reaches a stable value.

Now we wonder how changing certain parameters

within our model would affect this simulation. We can explore the effect of

parameters manually by selecting them, let's say k1 and 3 which is the promoter

strength of node 3. Its current value is set at 30. We can for example double it

and see the resulting effect or we can

simply slide the cursor and see how the simulation changes. All graphs are

plotted on top of each other to allow us to compare them but if this gets too

confusing we can clean the graph before plotting something new. Also we can turn AutoClean on, this will

automatically erase all the graphs before plotting something new. Okay, so with

this we see the effect of parameters one at a time but we might want to do this

in a more structured manner and to do this we have the parameter scan feature. This will run a

number of simulation equal to the number of division ranging this parameter from

minimum to maximum value in an equally spaced manner and show us the end point of

the simulation so only the final time point as a function of the parameter we

are choosing.

So let's say for example we want to see how this inducer R1 level influences the endpoint value

of node 3. We can select R1 in our parameter box and run the parameter scan. So now we observe the node tree level

as a function of this R1 in user.

In case we want to change the parameter scan window,

we can change minimum and maximum value.

And if we want to make it more refined,

we can increase the number of division.

And once we find a parameter value that we like, let's say the one that gives the

highest endpoint value, which will correspond to 10 for R1, we can immediately update our model by

clicking on save setting of the current parameter. Also, if we are interested in saving and then

working on any of the images that we have created,

we can simply click on create figure and customize it as we want.

Okay, there's another box in this tab that we want to be particularly cautious about,

and this is the number of workers.

So this corresponds to the number of physical nodes that your computer will allocate to run the simulations.

If you're familiar with coding and simulation,

you know that parallelization of your code

can greatly save time.

And in this case, we're running a relatively big number

of simulations in parallel,

so we could parallelize the process. Nevertheless, if

we allocate too many nodes, too many workers, our computer might run out of

memory and this might cause the process to break down. So in case you are a bit

uncertain about this, we would recommend that you keep the number of nodes set to one unless you really encounter difficulties

due to the computing time. Okay, finally another important feature of GRN Modeler is that it allows

to show images of colonies harboring our genetic circuit. To show that we load

our genetic circuit. To show that we load a reposillator model. As some of you might know a colony developing from a cell harboring a genetic oscillator will

create a concentric ring pattern. The app allows us to visualize that. To do that we go again on simulation, run.

We see the level of the three proteins over time and we can go on figure 2D.

In the tab that pops up we can select the species that we want to follow, in this case node 1.

The number of points equal to the resolution of the graph so the higher

this number the more refined your graph will be. In that graph each pixel

will be colored according to the absolute value of the pixel so we can

select a matlab color map and if we want to change the minimum and maximum value displayed by the color map, we can change CLIM, MIN and MAX respectively.

Once we're happy, we hit on plot and we see the image of the colony that would result from our genetic circuit.

Keep in mind that this is not a real 2D simulation, but it is simply a pseudo-2D image.

What it means is that the value of PN1, the blue line in this case, has been rotated 360 degree around the center of the image.

Okay, all these we have done using a deterministic solver, but GRN Modeler also supports some stochastic solvers.

To use them, we first need to install Python, Bazico and Copassi.

You can find all the instructions on the readADME MD file alongside with some troubleshooting

strategies in case you encounter some issues.

Once we are all set with this, we can go back to our system and select any of the COPA-C

solvers, let's say the Stochastic Solver Adaptive SSA, and run a new simulation.

As you can see now, the peaks of our oscillator are not equal to each other,

confirming that some stochastic noise has been accounted

for in the system.

Also downloading CopaC unlocks a very important feature of the GRN Modeler app, which is opening

our model directly in CopaC.

Once we are there, we can see our model and perform a variety of tasks such

as stoichiometric analysis, parameter scan, sensitivity analysis, and much more. In case

you're interested about the features of this powerful app, you can head over to copacy.org to find out more.

In the next video, we will learn how to export the code of our model to further work on that on MATLAB,

and in particular to create increasingly complex gene regulatory networks.
