# Supplementary material for: A tool for modeling gene regulatory networks (GRN_modeler) and its applications to synthetic biology
Source: Mol Syst Biol. 2025 Sep 29;21(11):1618–37. doi: 10.1038/s44320-025-00148-8 (PMC12583811; doi:10.1038/s44320-025-00148-8)
Supplement: Supplementary file 7 — Movie EV4– [file 44320_2025_148_MOESM7_ESM.zip › MSB-2025-12880 _MovieEV4.srt]

1
00:00:00,000 --> 00:00:12,960
Finally, we can select a solver. This is basically the algorithm that will take care of solving

2
00:00:13,060 --> 00:00:20,160
the equation of our model. GRN Modeler supports both deterministic and stochastic solvers.

3
00:00:20,260 --> 00:00:27,359
The first three are MATLAB built-in solvers, so they are immediately available, while all the others come from Copac.

4
00:00:27,460 --> 00:00:31,760
So we need to install Python, BASICAL and Copac to use them.

5
00:00:31,859 --> 00:00:35,039
For the moment, let's just keep ODEF15S.

6
00:00:35,140 --> 00:00:41,200
And to show some feature of the simulation, we load an incoherent feedforward loop model.

7
00:00:43,920 --> 00:00:50,000
So here we have an external inducer R1 that triggers node 1 of the circuit,

8
00:00:50,100 --> 00:00:56,000
which will repress the output node, node 3, both directly and indirectly to node 2.

9
00:00:56,100 --> 00:01:04,000
We are interested in seeing the level of node 3, in particular of the protein product.

10
00:01:04,099 --> 00:01:11,040
So here we select Pn3 and run a simulation.

11
00:01:13,640 --> 00:01:18,819
We see that the level of the protein product of node 3

12
00:01:18,918 --> 00:01:23,078
increases, then decreases, and finally reaches a stable value.

13
00:01:23,179 --> 00:01:25,938
Now we wonder how changing certain parameters

14
00:01:26,039 --> 00:01:30,980
within our model would affect this simulation. We can explore the effect of

15
00:01:31,078 --> 00:01:36,680
parameters manually by selecting them, let's say k1 and 3 which is the promoter

16
00:01:36,780 --> 00:01:43,040
strength of node 3. Its current value is set at 30. We can for example double it

17
00:01:43,140 --> 00:01:47,420
and see the resulting effect or we can

18
00:01:47,519 --> 00:01:53,200
simply slide the cursor and see how the simulation changes. All graphs are

19
00:01:53,299 --> 00:01:57,438
plotted on top of each other to allow us to compare them but if this gets too

20
00:01:57,539 --> 00:02:06,120
confusing we can clean the graph before plotting something new. Also we can turn AutoClean on, this will

21
00:02:06,218 --> 00:02:14,199
automatically erase all the graphs before plotting something new. Okay, so with

22
00:02:14,299 --> 00:02:18,960
this we see the effect of parameters one at a time but we might want to do this

23
00:02:19,060 --> 00:02:27,419
in a more structured manner and to do this we have the parameter scan feature. This will run a

24
00:02:27,519 --> 00:02:33,860
number of simulation equal to the number of division ranging this parameter from

25
00:02:33,960 --> 00:02:40,218
minimum to maximum value in an equally spaced manner and show us the end point of

26
00:02:40,318 --> 00:02:44,718
the simulation so only the final time point as a function of the parameter we

27
00:02:44,818 --> 00:02:45,438
are choosing.

28
00:02:45,538 --> 00:02:53,520
So let's say for example we want to see how this inducer R1 level influences the endpoint value

29
00:02:53,620 --> 00:03:05,658
of node 3. We can select R1 in our parameter box and run the parameter scan. So now we observe the node tree level

30
00:03:05,758 --> 00:03:08,780
as a function of this R1 in user.

31
00:03:08,878 --> 00:03:12,038
In case we want to change the parameter scan window,

32
00:03:12,139 --> 00:03:14,878
we can change minimum and maximum value.

33
00:03:16,500 --> 00:03:19,000
And if we want to make it more refined,

34
00:03:19,098 --> 00:03:20,960
we can increase the number of division.

35
00:03:22,479 --> 00:03:26,318
And once we find a parameter value that we like, let's say the one that gives the

36
00:03:26,419 --> 00:03:35,479
highest endpoint value, which will correspond to 10 for R1, we can immediately update our model by

37
00:03:35,579 --> 00:03:41,979
clicking on save setting of the current parameter. Also, if we are interested in saving and then

38
00:03:42,079 --> 00:03:45,300
working on any of the images that we have created,

39
00:03:45,400 --> 00:03:50,718
we can simply click on create figure and customize it as we want.

40
00:03:50,818 --> 00:03:59,680
Okay, there's another box in this tab that we want to be particularly cautious about,

41
00:03:59,780 --> 00:04:02,158
and this is the number of workers.

42
00:04:02,258 --> 00:04:08,900
So this corresponds to the number of physical nodes that your computer will allocate to run the simulations.

43
00:04:09,000 --> 00:04:11,919
If you're familiar with coding and simulation,

44
00:04:12,019 --> 00:04:15,038
you know that parallelization of your code

45
00:04:15,139 --> 00:04:16,959
can greatly save time.

46
00:04:17,060 --> 00:04:20,379
And in this case, we're running a relatively big number

47
00:04:20,480 --> 00:04:23,160
of simulations in parallel,

48
00:04:23,259 --> 00:04:27,560
so we could parallelize the process. Nevertheless, if

49
00:04:27,660 --> 00:04:32,120
we allocate too many nodes, too many workers, our computer might run out of

50
00:04:32,220 --> 00:04:38,480
memory and this might cause the process to break down. So in case you are a bit

51
00:04:38,579 --> 00:04:46,800
uncertain about this, we would recommend that you keep the number of nodes set to one unless you really encounter difficulties

52
00:04:46,899 --> 00:04:55,838
due to the computing time. Okay, finally another important feature of GRN Modeler is that it allows

53
00:04:55,939 --> 00:05:03,759
to show images of colonies harboring our genetic circuit. To show that we load

54
00:05:05,384 --> 00:05:17,459
our genetic circuit. To show that we load a reposillator model. As some of you might know a colony developing from a cell harboring a genetic oscillator will

55
00:05:17,560 --> 00:05:25,939
create a concentric ring pattern. The app allows us to visualize that. To do that we go again on simulation, run.

56
00:05:28,180 --> 00:05:34,540
We see the level of the three proteins over time and we can go on figure 2D.

57
00:05:35,240 --> 00:05:41,180
In the tab that pops up we can select the species that we want to follow, in this case node 1.

58
00:05:41,740 --> 00:05:46,180
The number of points equal to the resolution of the graph so the higher

59
00:05:46,279 --> 00:05:51,759
this number the more refined your graph will be. In that graph each pixel

60
00:05:51,860 --> 00:05:56,379
will be colored according to the absolute value of the pixel so we can

61
00:05:56,480 --> 00:06:10,939
select a matlab color map and if we want to change the minimum and maximum value displayed by the color map, we can change CLIM, MIN and MAX respectively.

62
00:06:11,459 --> 00:06:18,980
Once we're happy, we hit on plot and we see the image of the colony that would result from our genetic circuit.

63
00:06:19,899 --> 00:06:26,920
Keep in mind that this is not a real 2D simulation, but it is simply a pseudo-2D image.

64
00:06:27,019 --> 00:06:39,600
What it means is that the value of PN1, the blue line in this case, has been rotated 360 degree around the center of the image.

65
00:06:46,067 --> 00:06:54,759
Okay, all these we have done using a deterministic solver, but GRN Modeler also supports some stochastic solvers.

66
00:06:54,860 --> 00:07:00,778
To use them, we first need to install Python, Bazico and Copassi.

67
00:07:00,879 --> 00:07:08,838
You can find all the instructions on the readADME MD file alongside with some troubleshooting

68
00:07:08,939 --> 00:07:13,000
strategies in case you encounter some issues.

69
00:07:13,100 --> 00:07:24,480
Once we are all set with this, we can go back to our system and select any of the COPA-C

70
00:07:24,579 --> 00:07:32,319
solvers, let's say the Stochastic Solver Adaptive SSA, and run a new simulation.

71
00:07:34,399 --> 00:07:42,480
As you can see now, the peaks of our oscillator are not equal to each other,

72
00:07:43,360 --> 00:07:47,000
confirming that some stochastic noise has been accounted

73
00:07:47,100 --> 00:07:51,139
for in the system.

74
00:07:51,240 --> 00:07:58,180
Also downloading CopaC unlocks a very important feature of the GRN Modeler app, which is opening

75
00:07:58,279 --> 00:08:01,759
our model directly in CopaC.

76
00:08:01,860 --> 00:08:08,579
Once we are there, we can see our model and perform a variety of tasks such

77
00:08:08,680 --> 00:08:15,000
as stoichiometric analysis, parameter scan, sensitivity analysis, and much more. In case

78
00:08:15,100 --> 00:08:25,000
you're interested about the features of this powerful app, you can head over to copacy.org to find out more.

79
00:08:25,100 --> 00:08:32,000
In the next video, we will learn how to export the code of our model to further work on that on MATLAB,

80
00:08:32,100 --> 00:08:41,000
and in particular to create increasingly complex gene regulatory networks.
