# Supplementary material for: A tool for modeling gene regulatory networks (GRN_modeler) and its applications to synthetic biology
Source: Mol Syst Biol. 2025 Sep 29;21(11):1618–37. doi: 10.1038/s44320-025-00148-8 (PMC12583811; doi:10.1038/s44320-025-00148-8)
Supplement: Supplementary file 8 — Movie EV5 [file 44320_2025_148_MOESM8_ESM.zip › MSB-2025-12880 _MovieEV5.srt]

1
00:00:00,000 --> 00:00:10,240
The final feature of the GRN Modeler app we want to cover is the command line. Everything

2
00:00:10,339 --> 00:00:15,278
we can achieve through the graphical user interface we can also achieve through MATLAB command

3
00:00:15,378 --> 00:00:20,879
line. But sometimes figuring out the appropriate syntax can be rather challenging. So instead

4
00:00:20,980 --> 00:00:26,719
what we can do is generate a simple circuit or the subset of a circuit in the user interface,

5
00:00:27,120 --> 00:00:30,719
and then export the lines of code that correspond to the circuit.

6
00:00:31,539 --> 00:00:39,798
To do that, we go on Input-Output, then Export-Code, and we get a MATLAB script that corresponds to our model.

7
00:00:40,740 --> 00:00:43,780
To that, we can also add, run, and plot.

8
00:00:43,880 --> 00:00:50,000
This will include the lines of code that are needed to run a simulation and plot the result.

9
00:00:50,100 --> 00:01:00,000
If we run this script in MATLAB we will get exactly the same graph as if we run from our GRN Modeler app.

10
00:01:00,100 --> 00:01:09,239
Keep in mind, in case you want to use a spatial solver, you will need to select that from the setting before you export the code for your circuit.

11
00:01:10,500 --> 00:01:14,140
Okay, let's have a closer look at how the code looks like.

12
00:01:14,700 --> 00:01:23,858
We have different objects, functions such as add node, add regulator, add protease, and different arguments for each function.

13
00:01:23,959 --> 00:01:36,582
protease and different arguments for each function. The mobj corresponds to the model object which basically summarizes our model. And this is a very special object because we can open it in

14
00:01:36,683 --> 00:01:49,879
Symbiology, a powerful toolbox provided by MATLAB. So with this we have all the information we need to create a brand new model from the

15
00:01:49,978 --> 00:01:50,879
command line.

16
00:01:50,978 --> 00:01:57,140
In case you are curious about the syntax behind the app, you can have a look at the GRN Modeler

17
00:01:57,239 --> 00:01:58,140
manuscript.

18
00:01:58,239 --> 00:02:12,740
In the supplementary information, you will find the description of all the functions. For the moment we can show how to use this

19
00:02:12,840 --> 00:02:19,818
command line to modify an existing circuit and update the model directly. So for example

20
00:02:19,919 --> 00:02:26,340
I could include an extra node here, node 4, then click on "Rebuild model" and this will

21
00:02:26,438 --> 00:02:30,158
immediately update our model.

22
00:02:30,258 --> 00:02:53,758
Alternatively, we can export our code and work on directly in MATLAB.

23
00:02:53,859 --> 00:03:07,520
It will appear in the editor tab. Below that you see the command window, so we can run command from here.

24
00:03:07,860 --> 00:03:11,520
And we can edit our code in the editor.

25
00:03:12,158 --> 00:03:18,919
This can be particularly interesting if we want to build big modular gene regulatory networks.

26
00:03:19,560 --> 00:03:28,000
In the GRN Modular Manuscript we have described systems with up to 12 nodes, but potentially there could be many more.

27
00:03:28,098 --> 00:03:38,000
So for example, we could turn this 3-node-representator in a 20-node-representator by just a few edits.

28
00:03:38,098 --> 00:03:47,120
For example, we could use a for loop to use this tree function, add node,Regulator and addProtease in a modular way.

29
00:03:48,240 --> 00:03:52,400
So this greatly saves times when building big circuits and it can also

30
00:03:53,598 --> 00:03:59,438
automatize other things such as adding rules, parameters and doses for the various elements.

31
00:04:00,318 --> 00:04:15,419
Besides this, exporting your code in MATLAB and working directly in MATLAB allows you to use your various MATLAB functions, such as calculating bifurcation diagrams, running sensitivity analysis, fitting parameters, and much more.

32
00:04:16,800 --> 00:04:26,399
Okay, so this was all from our side. We hope the GRN Modeler app will help you in designing and characterizing your gene regulatory networks.

33
00:04:27,439 --> 00:04:32,800
In case you have any questions or doubts, don't hesitate to reach out.
