# Supplementary material for: A tool for modeling gene regulatory networks (GRN_modeler) and its applications to synthetic biology
Source: Mol Syst Biol. 2025 Sep 29;21(11):1618–37. doi: 10.1038/s44320-025-00148-8 (PMC12583811; doi:10.1038/s44320-025-00148-8)
Supplement: Supplementary file 9 — Movie EV6 [file 44320_2025_148_MOESM9_ESM.zip › MSB-2025-12880 _MovieEV6.srt]

1
00:00:00,000 --> 00:00:11,118
In this final video we are going to cover the latest feature of the GRN Modeler app,

2
00:00:11,218 --> 00:00:16,719
spatial simulation. In video number four we've seen how the app can create simple spatial

3
00:00:16,820 --> 00:00:22,559
simulation, in particular pseudo two-dimensional images, basically by computing the concentration

4
00:00:22,660 --> 00:00:32,000
of a species over time and then using that, rotating it 360 degrees around the center to create a sort of colony.

5
00:00:32,100 --> 00:00:47,359
This is based on very strong assumptions, such as constant growth rate, no diffusion, perfect radial symmetry within the colony. So while this might be sufficient for some cases, if one wants to take into account variables

6
00:00:47,460 --> 00:00:53,840
such as diffusion, colony size, colony growth, then a real spatial simulation is needed.

7
00:00:53,939 --> 00:01:00,640
To showcase how the app can handle this, let's load one of our circuit examples.

8
00:01:00,740 --> 00:01:08,040
We look for Represilator light. As you can see, the topology is exactly the same as the

9
00:01:08,140 --> 00:01:15,480
Represilator, but now one node is under control of this external inducer light. A special rule

10
00:01:15,578 --> 00:01:21,299
has been added, thanks to the bottom add rules parameter, to specify that light will not be

11
00:01:21,399 --> 00:01:26,718
constant, but it will oscillate over time with a period roughly twice

12
00:01:26,819 --> 00:01:34,078
as long as the reprosilator period. This should allow us to observe a phenomenon called period2.

13
00:01:35,519 --> 00:01:41,438
First of all, let's see how the basic simulation looks like. Under simulation setting,

14
00:01:41,539 --> 00:01:46,640
we make sure that the protein product of our tree node is selected,

15
00:01:46,739 --> 00:01:50,760
and then we can run a simple simulation.

16
00:01:50,858 --> 00:01:56,938
Here we can see that the protein product of node 1, the blue line, oscillates, alternating

17
00:01:57,039 --> 00:02:00,959
small peak, high peak, small peak, high peak, and so on.

18
00:02:01,058 --> 00:02:07,920
This is exactly what we call period 2, and it is due to the fact that the input light has a

19
00:02:08,020 --> 00:02:15,038
periodicity that is twice as long as the oscillator period. You can imagine this as a swing that you

20
00:02:15,139 --> 00:02:30,000
push only every second time, leading to a high peak. And if we now click on Figure 2D and select PN1, we can see how a colony harboring this

21
00:02:30,098 --> 00:02:35,400
optogenetic oscillator would look like. Once again, we see strong peak, weak peak, strong

22
00:02:35,500 --> 00:02:43,038
peak, weak peak, and so on. And this is exactly what we call Period 2. If you're interested

23
00:02:43,139 --> 00:02:46,479
in this Period 2 phenomenon and how it can be implemented

24
00:02:46,579 --> 00:02:51,598
in biological context within gene regulatory networks, you can check out our recent publication.

25
00:02:52,878 --> 00:03:00,960
You will find it linked in the video. And there you will find a series of spatiotemporal patterns

26
00:03:01,060 --> 00:03:07,378
generated with an optogenetic oscillator, their physical analysis, their physical description,

27
00:03:07,718 --> 00:03:16,500
and numerical analysis. Make sure to check it out. Okay, to see how this basic simulation compares

28
00:03:16,598 --> 00:03:23,419
to a real spatial simulation, we can now go on simulation, spatial simulation, and this will

29
00:03:23,519 --> 00:03:35,381
generate a new tab. I'm now going to use this as a reference, as if it was our simulation, and this will generate a new tab. I'm now going to use this as a reference,

30
00:03:35,480 --> 00:03:35,980
as if it was our simulation grid, but once again the spatial simulation will generate a new system,

31
00:03:36,080 --> 00:03:47,438
a new image, while this is just a basic pseudo 2D image. So let's see what we can specify in the simulation setting tab. We have spatial division in

32
00:03:47,538 --> 00:03:55,199
x and y, which basically corresponds to the level of detail of our simulation grid. We can imagine

33
00:03:55,299 --> 00:04:08,960
this as the number of pixels in x and y. We have l y length. This corresponds to the physical length of our system. We can imagine this as the size of

34
00:04:09,060 --> 00:04:16,959
the edge of our simulation grid. If we want our simulation to reflect a real scenario, such as,

35
00:04:17,060 --> 00:04:25,879
let's say, one square centimeter, then we should specify one centimeter here and make sure that we use the real diffusion coefficient.

36
00:04:25,980 --> 00:04:33,379
Alternatively, we can also make this Ly dimensionless, so set it to 1, but in this

37
00:04:33,480 --> 00:04:37,100
case we need to make sure that we adjust the diffusion coefficient accordingly.

38
00:04:37,199 --> 00:04:42,680
In particular, we need to divide the real diffusion coefficient by the square root of

39
00:04:42,779 --> 00:04:46,000
the size of our real system.

40
00:04:46,100 --> 00:04:52,220
Okay, then we have T, the simulation time. This basically means that the system will

41
00:04:52,319 --> 00:05:00,319
be simulated for this amount of time. We have a number of time steps which

42
00:05:00,420 --> 00:05:09,360
reflect the temporal detail of our simulation. So how many simulation steps will happen.

43
00:05:10,000 --> 00:05:17,360
Each step has a length that is equal to t divided by the number of steps. So the higher this number,

44
00:05:17,459 --> 00:05:33,040
the shorter each simulation step will be, which will make the simulation more accurate, but also more costly. So if our simulation is taking too long, we can try to decrease this number to have longer time steps.

45
00:05:34,000 --> 00:05:41,319
Vice versa, if we want to increase accuracy, because maybe our system is unstable, there's numerical instability,

46
00:05:42,000 --> 00:05:46,560
then what we can do is increase this number, have shorter simulation

47
00:05:46,660 --> 00:05:53,759
steps and hopefully higher accuracy. Then we can also specify the number of plots that we will

48
00:05:53,860 --> 00:06:00,319
receive during the simulation. This basically means that we will generate 100 plots from time 0 to time

49
00:06:06,471 --> 00:06:14,759
time 1000, or that we will see how the system evolves each x time steps, x being in this case 10,000 divided by 100.

50
00:06:14,860 --> 00:06:22,600
Finally, we can adjust the level of noise, noise in the initial condition, so we can provide

51
00:06:22,699 --> 00:06:30,630
a small perturbation of the initial condition, so we can provide a small perturbation of the initial condition.

52
00:06:30,730 --> 00:06:31,230
This is more interesting in the case of a cell loan, so we will see it better later,

53
00:06:31,331 --> 00:06:38,000
and for the moment we leave it to 001. Then, since we are running a real spatial simulation,

54
00:06:38,100 --> 00:06:51,000
we need to specify the boundary condition, so what happens at the edges of the simulation grid. For each edge, we can specify either PBC, periodic boundary condition, or no flux.

55
00:06:51,100 --> 00:07:07,838
In case of PBC, periodic boundary condition, you can imagine that a diffusible species that leaves the simulation grid on the right will re-enter on the left. Vice versa, in case of no flux, if a diffusible species reaches the edge,

56
00:07:07,939 --> 00:07:11,838
it hits the border and then bounces back inside the simulation grid.

57
00:07:13,920 --> 00:07:20,240
Then another very interesting feature of the simulation setting is this preliminary simulation

58
00:07:20,339 --> 00:07:26,560
button. To decide whether we should check this or not, we can ask ourselves: do we

59
00:07:26,660 --> 00:07:31,879
know the exact initial conditions of our system? If yes, then it would be a good

60
00:07:31,980 --> 00:07:37,338
idea to leave this box unchecked and specify the real initial condition,

61
00:07:37,439 --> 00:07:43,220
thanks to the set buttons in the gene regulatory network tab. Otherwise, it might

62
00:07:43,319 --> 00:07:50,139
be a good idea to check this preliminary simulation box and what will happen is that the app will run a

63
00:07:50,240 --> 00:07:55,959
preliminary simulation, which is exactly the same as we will get by running the

64
00:07:56,060 --> 00:08:01,720
simulation ourselves. It will take the end point of that simulation, which

65
00:08:01,819 --> 00:08:06,000
hopefully is very close to the steady state of our system,

66
00:08:06,100 --> 00:08:12,000
and use those as initial condition for our spatial simulation.

67
00:08:12,100 --> 00:08:20,000
Then, we can also specify what exactly we want to simulate: is it a lone of cells, or is it a colony growing from a single cell.

68
00:08:20,100 --> 00:08:28,319
In the case of the light-inducible reposilator, we're interested in a colony growing from a single

69
00:08:28,420 --> 00:08:35,440
cell and the pattern generated within that colony, so we toggle to colony growth. As we do that,

70
00:08:35,539 --> 00:08:42,720
a new tab unlocks colony properties in which we can specify a series of things.
