# Supplementary material for: A tool for modeling gene regulatory networks (GRN_modeler) and its applications to synthetic biology
Source: Mol Syst Biol. 2025 Sep 29;21(11):1618–37. doi: 10.1038/s44320-025-00148-8 (PMC12583811; doi:10.1038/s44320-025-00148-8)
Supplement: Supplementary file 10 — Movie EV7 [file 44320_2025_148_MOESM10_ESM.zip › MSB-2025-12880 _MovieEV7.srt]

1
00:00:00,000 --> 00:00:10,880
Cmax is the maximum cell concentration up until which cells are metabolically active

2
00:00:10,980 --> 00:00:17,678
and the genetic circuit or the reaction can function. This basically allows us to capture

3
00:00:17,780 --> 00:00:22,640
the fact that in a growing colony only the periphery is metabolically active while the

4
00:00:22,739 --> 00:00:26,160
center enters in stationary phase and it becomes

5
00:00:26,260 --> 00:00:31,780
metabolically frozen, which is the mechanism with which concentric rings are created in

6
00:00:31,879 --> 00:00:35,118
a colony harboring an oscillator.

7
00:00:35,219 --> 00:00:42,798
The initial inoculum of our colony is represented by two parameters: height and width. Height

8
00:00:42,899 --> 00:00:48,399
corresponds to C0 colony, which is basically the coefficient of a two-dimensional

9
00:00:48,500 --> 00:00:55,039
Gaussian function centered in the center of the simulation grid. So basically the height of that

10
00:00:55,140 --> 00:01:08,718
Gaussian function. In case your initial inoculum has a very special shape, you can even change this function in the accessory function folder. Then colony width has the same

11
00:01:08,819 --> 00:01:17,599
unit as the LY length. So if we set colony width to 100, it means that our initial inoculum will

12
00:01:17,698 --> 00:01:26,959
already be as big as the entire simulation grid. So to start, we can maybe set something between 10 and 100 times smaller than

13
00:01:27,058 --> 00:01:37,519
Ly. Then the growth of the colony will be described by a Fischer equation, which requires two parameters.

14
00:01:38,159 --> 00:01:48,159
Growth rate, how fast cells replicate, and colony diffusion coefficient, or cell diffusion. So how quickly a cell diffuses

15
00:01:48,259 --> 00:01:56,000
farther away from the point where it has spawned. Finally, we have the tab for the diffusion

16
00:01:56,099 --> 00:02:03,040
coefficient of all species in our system. In most cases, species will not be diffusible. So for

17
00:02:03,140 --> 00:02:07,078
example, in the repressilator, neither the mRNA nor the

18
00:02:07,179 --> 00:02:13,979
protein product can diffuse outside the cell. So we have zero for all these species. Nevertheless,

19
00:02:14,079 --> 00:02:21,598
it is true that as cells diffuse in the simulation, they will carry with them all the intracellular

20
00:02:21,699 --> 00:02:25,840
components. So for all these intracellular components we have checked

21
00:02:25,938 --> 00:02:32,960
the diffuses with colony box. We have a parameter light that does not diffuse with the colony

22
00:02:33,060 --> 00:02:39,360
because it's an external inducer and it is independent from the colony. We could also have

23
00:02:39,460 --> 00:02:47,120
some species such as quorum sensing molecules that diffuse outside of the cell. In that case, we can uncheck

24
00:02:47,218 --> 00:02:53,840
the diffuses with colony box and set the real diffusion coefficient. Make sure that the unit

25
00:02:53,938 --> 00:03:01,900
you choose matches with L_y length, or otherwise you can adjust it by leaving length dimensionless

26
00:03:02,000 --> 00:03:06,400
and dividing the diffusion coefficient by the square root of the physical length.

27
00:03:07,360 --> 00:03:09,960
Okay, we are ready to start our simulation.

28
00:03:10,500 --> 00:03:20,878
I will remove PN2 and PN3 from these settings because we want to compare with the pseudo-2D image we have generated before.

29
00:03:21,438 --> 00:03:23,718
And we run a simulation.

30
00:03:25,951 --> 00:03:39,360
generated before and we run a simulation. You can now see two graphs. On the right we have the colony growing, so basically the cell concentration at any given location, while on the

31
00:03:39,460 --> 00:03:46,878
left we have the concentration of the element we are interested in, PN1 in this case.

32
00:03:49,360 --> 00:03:56,560
The concentration of PN1 at any specific location is given by the intracellular concentration

33
00:03:56,658 --> 00:04:03,680
multiplied by the cell concentration at that location. As the simulation finishes, you can see

34
00:04:03,780 --> 00:04:05,919
this artistic pattern on the right image,

35
00:04:06,019 --> 00:04:13,080
and this is just due to the fact that there are small numerical variabilities as the entire

36
00:04:13,180 --> 00:04:22,000
colony exceeds 0.99. So basically this is all 0.99. And if we look at the pattern on the

37
00:04:22,100 --> 00:04:27,800
left, we see that it nicely matches what we obtain with the figure-2D pattern.

38
00:04:27,899 --> 00:04:31,199
We have a high peak, a low peak, high peak, low peak, and so on.

39
00:04:31,300 --> 00:04:41,000
And you'll notice that we were obtaining multiple plots as the simulation was evolving.
