# Supplementary material for: A tool for modeling gene regulatory networks (GRN_modeler) and its applications to synthetic biology
Source: Mol Syst Biol. 2025 Sep 29;21(11):1618–37. doi: 10.1038/s44320-025-00148-8 (PMC12583811; doi:10.1038/s44320-025-00148-8)
Supplement: Supplementary file 10 — Movie EV7 [file 44320_2025_148_MOESM10_ESM.zip › MSB-2025-12880 _MovieEV7.txt]

Cmax is the maximum cell concentration up until which cells are metabolically active

and the genetic circuit or the reaction can function. This basically allows us to capture

the fact that in a growing colony only the periphery is metabolically active while the

center enters in stationary phase and it becomes

metabolically frozen, which is the mechanism with which concentric rings are created in

a colony harboring an oscillator.

The initial inoculum of our colony is represented by two parameters: height and width. Height

corresponds to C0 colony, which is basically the coefficient of a two-dimensional

Gaussian function centered in the center of the simulation grid. So basically the height of that

Gaussian function. In case your initial inoculum has a very special shape, you can even change this function in the accessory function folder. Then colony width has the same

unit as the LY length. So if we set colony width to 100, it means that our initial inoculum will

already be as big as the entire simulation grid. So to start, we can maybe set something between 10 and 100 times smaller than

Ly. Then the growth of the colony will be described by a Fischer equation, which requires two parameters.

Growth rate, how fast cells replicate, and colony diffusion coefficient, or cell diffusion. So how quickly a cell diffuses

farther away from the point where it has spawned. Finally, we have the tab for the diffusion

coefficient of all species in our system. In most cases, species will not be diffusible. So for

example, in the repressilator, neither the mRNA nor the

protein product can diffuse outside the cell. So we have zero for all these species. Nevertheless,

it is true that as cells diffuse in the simulation, they will carry with them all the intracellular

components. So for all these intracellular components we have checked

the diffuses with colony box. We have a parameter light that does not diffuse with the colony

because it's an external inducer and it is independent from the colony. We could also have

some species such as quorum sensing molecules that diffuse outside of the cell. In that case, we can uncheck

the diffuses with colony box and set the real diffusion coefficient. Make sure that the unit

you choose matches with L_y length, or otherwise you can adjust it by leaving length dimensionless

and dividing the diffusion coefficient by the square root of the physical length.

Okay, we are ready to start our simulation.

I will remove PN2 and PN3 from these settings because we want to compare with the pseudo-2D image we have generated before.

And we run a simulation.

generated before and we run a simulation. You can now see two graphs. On the right we have the colony growing, so basically the cell concentration at any given location, while on the

left we have the concentration of the element we are interested in, PN1 in this case.

The concentration of PN1 at any specific location is given by the intracellular concentration

multiplied by the cell concentration at that location. As the simulation finishes, you can see

this artistic pattern on the right image,

and this is just due to the fact that there are small numerical variabilities as the entire

colony exceeds 0.99. So basically this is all 0.99. And if we look at the pattern on the

left, we see that it nicely matches what we obtain with the figure-2D pattern.

We have a high peak, a low peak, high peak, low peak, and so on.

And you'll notice that we were obtaining multiple plots as the simulation was evolving.
