# Supplementary material for: A tool for modeling gene regulatory networks (GRN_modeler) and its applications to synthetic biology
Source: Mol Syst Biol. 2025 Sep 29;21(11):1618–37. doi: 10.1038/s44320-025-00148-8 (PMC12583811; doi:10.1038/s44320-025-00148-8)
Supplement: Supplementary file 11 — Movie EV8 [file 44320_2025_148_MOESM11_ESM.zip › MSB-2025-12880 _MovieEV8.srt]

1
00:00:00,000 --> 00:00:09,038
As a last example, let's see how the GRN Modeler app can handle cell loads.

2
00:00:09,138 --> 00:00:14,080
For that, we will use one of the archetypes of spatial patterning, the Turing pattern.

3
00:00:14,960 --> 00:00:28,000
Let's load from the example folder turing.mat. We can see that in this G regulatory network we have two nodes: node 1 activating node 2 and itself,

4
00:00:28,100 --> 00:00:35,000
and node 2 repressing node 1 and itself. To create this topology in which a node regulates itself,

5
00:00:35,100 --> 00:00:48,640
a new type called mixin has been created. Also, if we look at the regulator properties box set, we can see that M, the hill coefficient for the regulator,

6
00:00:48,740 --> 00:00:54,960
has been set as 6 to ensure high non-linearity, which is a requirement for these Turing patterns.

7
00:00:56,560 --> 00:01:06,459
If we run a simple simulation, we see that the system oscillates a bit and then reaches a steady state. This is very important in case we

8
00:01:06,558 --> 00:01:13,400
want to simulate spatial patterns, because if this was not the case, our cell loan will continue to

9
00:01:13,500 --> 00:01:19,480
oscillate over time and we will not reach a stationary pattern. So once we've checked for this,

10
00:01:19,578 --> 00:01:29,358
we can finally run our spatial simulation. In this case, we leave loan of cells selected, so the

11
00:01:29,459 --> 00:01:36,140
colony properties boxed is inactive, and also the small boxes diffuses with colony cannot be modified

12
00:01:36,239 --> 00:01:41,480
because there's no colony in this case. What we can change instead is the diffusion coefficient,

13
00:01:41,578 --> 00:01:52,349
and in particular, for this Turing pattern, it is important that the diffusion coefficient. And in particular for this Turing pattern it is important that the

14
00:01:52,450 --> 00:01:54,560
diffusion coefficient of the activator PN1 is low, so the activator diffuses slowly,

15
00:01:54,659 --> 00:02:02,480
and the repressor PN2 diffuses fast. So we can set this one at 10 and PN1 at 1. I will also

16
00:02:03,688 --> 00:02:14,460
at one. I will also reduce the number of time steps here and we need to make sure that noise is higher than zero. Why is that? Because if our loan of cell was

17
00:02:14,560 --> 00:02:19,500
perfectly homogeneous there would be no instability and no Turing pattern

18
00:02:19,598 --> 00:02:24,000
arising. While instead if we make sure that noise is a little bit higher than

19
00:02:24,098 --> 00:02:25,438
zero the small

20
00:02:25,538 --> 00:02:30,318
differences in the initial condition will lead to the formation of Turing pattern.

21
00:02:31,438 --> 00:02:40,158
Okay, so we're ready. We can run our simulation. Once again, we get plots as the system evolves.

22
00:02:40,258 --> 00:02:49,580
Once again, we have cell-concern- this case, we are observing graphs for both node 1 and node 2 protein product.

23
00:02:50,680 --> 00:03:00,658
And you see that the final result, once the system reaches stationary state, is a dotted pattern, typical of these Turing systems.

24
00:03:02,004 --> 00:03:14,479
engineering systems. As always, if you want, you can export, save and export the figures that you have generated with the spatial simulation feature. And very importantly, if you want

25
00:03:14,579 --> 00:03:21,280
to create your own images and graphs, you can also save the data of the simulation using

26
00:03:21,378 --> 00:03:25,919
this Save Data button, which only becomes active after a simulation has been run.

27
00:03:27,038 --> 00:03:32,400
Okay, that's all. We hope this spatial simulation feature can be helpful for you to figure out

28
00:03:32,500 --> 00:03:38,878
whether your gene regulatory network has potential for spatial pattern both at the colony level

29
00:03:38,979 --> 00:03:45,919
and at the cell load confirmation.
