# Supplementary material for: A tool for modeling gene regulatory networks (GRN_modeler) and its applications to synthetic biology
Source: Mol Syst Biol. 2025 Sep 29;21(11):1618–37. doi: 10.1038/s44320-025-00148-8 (PMC12583811; doi:10.1038/s44320-025-00148-8)
Supplement: Supplementary file 11 — Movie EV8 [file 44320_2025_148_MOESM11_ESM.zip › MSB-2025-12880 _MovieEV8.txt]

As a last example, let's see how the GRN Modeler app can handle cell loads.

For that, we will use one of the archetypes of spatial patterning, the Turing pattern.

Let's load from the example folder turing.mat. We can see that in this G regulatory network we have two nodes: node 1 activating node 2 and itself,

and node 2 repressing node 1 and itself. To create this topology in which a node regulates itself,

a new type called mixin has been created. Also, if we look at the regulator properties box set, we can see that M, the hill coefficient for the regulator,

has been set as 6 to ensure high non-linearity, which is a requirement for these Turing patterns.

If we run a simple simulation, we see that the system oscillates a bit and then reaches a steady state. This is very important in case we

want to simulate spatial patterns, because if this was not the case, our cell loan will continue to

oscillate over time and we will not reach a stationary pattern. So once we've checked for this,

we can finally run our spatial simulation. In this case, we leave loan of cells selected, so the

colony properties boxed is inactive, and also the small boxes diffuses with colony cannot be modified

because there's no colony in this case. What we can change instead is the diffusion coefficient,

and in particular, for this Turing pattern, it is important that the diffusion coefficient. And in particular for this Turing pattern it is important that the

diffusion coefficient of the activator PN1 is low, so the activator diffuses slowly,

and the repressor PN2 diffuses fast. So we can set this one at 10 and PN1 at 1. I will also

at one. I will also reduce the number of time steps here and we need to make sure that noise is higher than zero. Why is that? Because if our loan of cell was

perfectly homogeneous there would be no instability and no Turing pattern

arising. While instead if we make sure that noise is a little bit higher than

zero the small

differences in the initial condition will lead to the formation of Turing pattern.

Okay, so we're ready. We can run our simulation. Once again, we get plots as the system evolves.

Once again, we have cell-concern- this case, we are observing graphs for both node 1 and node 2 protein product.

And you see that the final result, once the system reaches stationary state, is a dotted pattern, typical of these Turing systems.

engineering systems. As always, if you want, you can export, save and export the figures that you have generated with the spatial simulation feature. And very importantly, if you want

to create your own images and graphs, you can also save the data of the simulation using

this Save Data button, which only becomes active after a simulation has been run.

Okay, that's all. We hope this spatial simulation feature can be helpful for you to figure out

whether your gene regulatory network has potential for spatial pattern both at the colony level

and at the cell load confirmation.
