# Supplementary material for: A tool for modeling gene regulatory networks (GRN_modeler) and its applications to synthetic biology
Source: Mol Syst Biol. 2025 Sep 29;21(11):1618–37. doi: 10.1038/s44320-025-00148-8 (PMC12583811; doi:10.1038/s44320-025-00148-8)
Supplement: Supplementary file 12 — Source data Fig. 6 [file 44320_2025_148_MOESM12_ESM.zip]

Archive with 10 entries (9 files):
- Figure 6/
- Figure 6/6F_Sunlight activation_mCitrine.tif
- __MACOSX/Figure 6/._6F_Sunlight activation_mCitrine.tif
- Figure 6/.DS_Store
- __MACOSX/Figure 6/._.DS_Store
- Figure 6/6A_Light activation_sfGFP.xlsx
- __MACOSX/Figure 6/._6A_Light activation_sfGFP.xlsx
- Figure 6/READme.rtf
- __MACOSX/Figure 6/._READme.rtf
- Figure 6/6E_Light activation_mCitrine.tif
