# Supplementary material for: A tool for modeling gene regulatory networks (GRN_modeler) and its applications to synthetic biology
Source: Mol Syst Biol. 2025 Sep 29;21(11):1618–37. doi: 10.1038/s44320-025-00148-8 (PMC12583811; doi:10.1038/s44320-025-00148-8)
Supplement: Supplementary file 12 — Source data Fig. 6 [file 44320_2025_148_MOESM12_ESM.zip › Figure 6/6A_Light activation_sfGFP.xlsx]

## Sheet: Figure 6a
	Replicate 1
	A	5298	GFP:479,520		Light Intensity (%)	Fluor/OD600
		0.714	OD600:600		100	7420.17
	B	4356	GFP:479,520		85.8824	6135.21
		0.71	OD600:600		71.3725	4261.3
	C	3017	GFP:479,520		57.2549	2905.9
		0.708	OD600:600		42.7451	1853.53
	D	2069	GFP:479,520		28.6275	1464.04
		0.712	OD600:600		14.1176	1129.35
	E	1392	GFP:479,520		0	1043.6
		0.751	OD600:600
	F	1079	GFP:479,520
		0.737	OD600:600
	G	812	GFP:479,520
		0.719	OD600:600
	H	742	GFP:479,520
		0.711	OD600:600
										Light Intensity (%)	Average of 3 replicates (Fluor/OD600)
										100	5878.73
	Replicate 2									86	5417.07
										71	4547.23
	A	3380	eGFP:479,520		Light Intensity (%)	Fluor/OD600				57	3872.22
		0.959	OD600:600		100	3524.5				43	2649.31
	B	3366	eGFP:479,520		86	3362.64				29	1867.06
		1.001	OD600:600		71	4132.51				14	1148.43
	C	4335	eGFP:479,520		57	4375.24				0	977.993
		1.049	OD600:600		43	3163.29
	D	4594	eGFP:479,520		29	1841.88
		1.05	OD600:600		14	1029.68
	E	3119	eGFP:479,520		0	743.144
		0.986	OD600:600
	F	1759	eGFP:479,520
		0.955	OD600:600
	G	1006	eGFP:479,520							Light Intensity (%)	StDev of 3 replicates
		0.977	OD600:600							100	2071.11
	H	813	eGFP:479,520							86	1805.84
		1.094	OD600:600							71	610.184
										57	837.092
										43	698.872
										29	416.169
										14	129.347
	Replicate 3									0	209.881
		1			Light Intensity (%)	Fluor/OD600
	A	7180	eGFP:479,520		100	6691.52
		1.073	OD600:600		86	6753.37
	B	7010	eGFP:479,520		71	5247.87
		1.038	OD600:600		57	4335.51
	C	5547	eGFP:479,520		43	2931.1
		1.057	OD600:600		29	2295.24
	D	4639	eGFP:479,520		14	1286.26
		1.07	OD600:600		0	1147.23
	E	3063	eGFP:479,520
		1.045	OD600:600
	F	2410	eGFP:479,520
		1.05	OD600:600
	G	1357	eGFP:479,520
		1.055	OD600:600
	H	1161	eGFP:479,520
		1.012	OD600:600
