# Supplementary material for: A tool for modeling gene regulatory networks (GRN_modeler) and its applications to synthetic biology
Source: Mol Syst Biol. 2025 Sep 29;21(11):1618–37. doi: 10.1038/s44320-025-00148-8 (PMC12583811; doi:10.1038/s44320-025-00148-8)
Supplement: Supplementary file 13 — Source data Fig. 7 [file 44320_2025_148_MOESM13_ESM.zip]

Archive with 5 entries (4 files):
- Figure 7/
- Figure 7/.DS_Store
- __MACOSX/Figure 7/._.DS_Store
- Figure 7/7A_Light-Larab activation_sfGFP.xlsx
- __MACOSX/Figure 7/._7A_Light-Larab activation_sfGFP.xlsx
