# Supplementary material for: A tool for modeling gene regulatory networks (GRN_modeler) and its applications to synthetic biology
Source: Mol Syst Biol. 2025 Sep 29;21(11):1618–37. doi: 10.1038/s44320-025-00148-8 (PMC12583811; doi:10.1038/s44320-025-00148-8)
Supplement: Supplementary file 13 — Source data Fig. 7 [file 44320_2025_148_MOESM13_ESM.zip › Figure 7/7A_Light-Larab activation_sfGFP.xlsx]

## Sheet: Figure 7a
	Replicate 1
		0	0.0001	0.0005	0.001	0.01	0.2	1	L-arab conc (%)					Fluor/OD600
	A	5298	8751	15252	17563	19775	26534	30003	GFP:479,520				Light Intensity (%)	0	0.0001	0.0005	0.001	0.01	0.2	1	L-arab conc (%)
		0.714	0.728	0.708	0.714	0.711	0.84	0.82	OD600:600				100	7420.17	12020.6	21542.4	24598	27812.9	31588.1	36589
	B	4356	7379	16511	17951	22843	27868	28930	GFP:479,520				85.8824	6135.21	10481.5	22525.2	24725.9	30538.8	32632.3	35848.8
		0.71	0.704	0.733	0.726	0.748	0.854	0.807	OD600:600				71.3725	4261.3	9726.14	23323.1	26492.1	30288.2	35563.2	39577
	C	3017	7032	18192	20028	23019	30691	33680	GFP:479,520				57.2549	2905.9	9282.89	25501.9	29667.1	33250.7	39820.9	39296.3
		0.708	0.723	0.78	0.756	0.76	0.863	0.851	OD600:600				42.7451	1853.53	8799.21	26131.8	30256.4	37873.2	44183.1	44209.4
	D	2069	7055	20019	22458	25204	36237	33284	GFP:479,520				28.6275	1464.04	9147.3	29147.5	33319.3	39065.8	44156.4	49174.6
		0.712	0.76	0.785	0.757	0.758	0.91	0.847	OD600:600				14.1176	1129.35	8658.33	26906.9	33963.1	38552.5	47093.8	45466.5
	E	1392	6705	20618	22541	29579	41753	36517	GFP:479,520				0	1043.6	8873.9	28446.9	34879.9	37424.5	45974.6	47648.8
		0.751	0.762	0.789	0.745	0.781	0.945	0.826	OD600:600
	F	1079	6769	22531	24523	31487	35855	44503	GFP:479,520
		0.737	0.74	0.773	0.736	0.806	0.812	0.905	OD600:600
	G	812	6234	20530	24861	28259	36639	34600	GFP:479,520
		0.719	0.72	0.763	0.732	0.733	0.778	0.761	OD600:600
	H	742	6052	19287	24102	25037	34343	38119	GFP:479,520
		0.711	0.682	0.678	0.691	0.669	0.747	0.8	OD600:600																	Average (Fluor/OD600)
																									Light Intensity (%)	0	0.0001	0.0005	0.001	0.01	0.2	1	L-arab conc (%)
																									100	5878.73	9931.81	17744	21105.7	24765.4	27920.9	28955.1
																									86	5417.07	10689.6	19450.8	22638.7	26269.5	29859	30753.2
																									71	4547.23	10520.3	20934.9	23288.3	25996.2	30883.6	33145.7
	Replicate 2																								57	3872.22	10493.1	22685	24689.1	27561.7	32397.9	32811.6
		0	0.0001	0.0005	0.001	0.01	0.2	1	L-arab conc (%)																43	2649.31	9855.4	23442	25725.2	29613.1	34950.6	35329.9
	A	3380	5466	14009	18590	28302	29910	24166	eGFP:479,520					Fluor/OD600											29	1867.06	9960.97	25667.6	27748	32158.2	35643.3	40082.6
		0.959	0.907	1.068	1.068	1.15	1.129	1.038	OD600:600				Light Intensity (%)	0	0.0001	0.0005	0.001	0.01	0.2	1	L-arab conc (%)				14	1148.43	9773.01	26361.8	31479.6	34863	41121.4	41371.4
	B	3366	9291	16795	24306	27236	29924	27148	eGFP:479,520				100	3524.5	6026.46	13117	17406.4	24610.4	26492.5	23281.3					0	977.993	10336.2	28511.5	35375.6	39805.3	47449.4	46454.9
		1.001	1.079	1.095	1.122	1.112	1.076	1.006	OD600:600				86	3362.64	8610.75	15337.9	21663.1	24492.8	27810.4	26986.1
	C	4335	9695	19008	20417	23563	27096	26366	eGFP:479,520				71	4132.51	9486.3	17949	20602.4	23753	27204.8	26931.6
		1.049	1.022	1.059	0.991	0.992	0.996	0.979	OD600:600				57	4375.24	10223.9	20622.8	21701.5	24817.3	27959.7	26451.5
	D	4594	9314	19901	19922	22683	26366	24547	eGFP:479,520				43	3163.29	8631.44	20469.1	22567	25950.6	29580.6	26309
		1.05	0.911	0.965	0.918	0.914	0.943	0.928	OD600:600				29	1841.88	8065.22	21201.9	23662.2	27601	31192.3	28556.5
	E	3119	6534	18545	19543	22084	25676	22389	eGFP:479,520				14	1029.68	8205.36	23659.5	28381.7	33888.4	34482.6	31421.4
		0.986	0.757	0.906	0.866	0.851	0.868	0.851	OD600:600				0	743.144	9029.47	27114.1	36837.7	41406.9	44747	38140.3						StDev
	F	1759	5936	17428	19332	21998	25796	22731	eGFP:479,520																Light Intensity (%)	0	0.0001	0.0005	0.001	0.01	0.2	1	L-arab conc (%)
		0.955	0.736	0.822	0.817	0.797	0.827	0.796	OD600:600																100	2071.11	3384.87	4273.33	3600.31	2973.05	3201.65	6867
	G	1006	6433	19945	24834	30669	29793	25797	eGFP:479,520																86	1805.84	2190.25	3704.5	1808.81	3714.62	2491.3	4578.3
		0.977	0.784	0.843	0.875	0.905	0.864	0.821	OD600:600																71	610.184	1587.82	2736.44	2978.79	3718.18	4268.09	6325.5
	H	813	9192	28524	39711	45382	48640	38865	eGFP:479,520																57	837.092	1364.91	2525.59	4339.79	4927.8	6469.41	6423.32
		1.094	1.018	1.052	1.078	1.096	1.087	1.019	OD600:600																43	698.872	1976.45	2841.96	4024.35	7168.72	8031.02	8951.04
																									29	416.169	2407.99	4063.45	4996.99	6083.04	7375.13	10522.3
																									14	129.347	2333.98	2475.12	2840.98	3311.56	6331.94	8661.7
																									0	209.881	2399.33	1430.78	1287.86	2102.44	3669.26	7786.62
														Fluor/OD600
	Replicate 3												Light Intensity (%)	0	0.0001	0.0005	0.001	0.01	0.2	1	L-arab conc (%)
		0	0.0001	0.0005	0.001	0.01	0.2	1	L-arab conc (%)				100	6691.52	11748.4	18572.4	21312.8	21872.9	25682.1	26994.8
		1	2	3	4	5	6	7					86	6753.37	12976.4	20489.3	21527.2	23776.8	29134.3	29424.6
	A	7180	12653	20894	23572	24782	29483	26077	eGFP:479,520				71	5247.87	12348.6	21532.6	22770.3	23947.6	29882.9	32928.6
		1.073	1.077	1.125	1.106	1.133	1.148	0.966	OD600:600				57	4335.51	11972.6	21930.3	22698.8	24617.1	29413.2	32687
	B	7010	14845	23911	23723	27272	32747	29660	eGFP:479,520				43	2931.1	12135.6	23725.2	24352.3	25015.5	31088	35471.3
		1.038	1.144	1.167	1.102	1.147	1.124	1.008	OD600:600				29	2295.24	12670.4	26653.3	26262.6	29807.8	31581.2	42516.7
	C	5547	14065	24741	25480	26031	30869	33192	eGFP:479,520				14	1286.26	12455.3	28518.9	32094	32148.1	41787.7	47226.2
		1.057	1.139	1.149	1.119	1.087	1.033	1.008	OD600:600				0	1147.23	13105.3	29973.4	34409.3	40584.5	51626.6	53575.7
	D	4639	12667	24540	24038	24691	29325	30595	eGFP:479,520
		1.07	1.058	1.119	1.059	1.003	0.997	0.936	OD600:600
	E	3063	13070	25813	24401	24165	28974	30931	eGFP:479,520
		1.045	1.077	1.088	1.002	0.966	0.932	0.872	OD600:600
	F	2410	13646	27986	26105	29778	28581	38095	eGFP:479,520
		1.05	1.077	1.05	0.994	0.999	0.905	0.896	OD600:600
	G	1357	12829	27920	30714	30380	40743	41134	eGFP:479,520
		1.055	1.03	0.979	0.957	0.945	0.975	0.871	OD600:600
	H	1161	12699	29344	35648	41802	56686	53790	eGFP:479,520
		1.012	0.969	0.979	1.036	1.03	1.098	1.004	OD600:600
