# Supplementary material for: A tool for modeling gene regulatory networks (GRN_modeler) and its applications to synthetic biology
Source: Mol Syst Biol. 2025 Sep 29;21(11):1618–37. doi: 10.1038/s44320-025-00148-8 (PMC12583811; doi:10.1038/s44320-025-00148-8)
Supplement: Supplementary file 14 — Source data Fig. 8 [file 44320_2025_148_MOESM14_ESM.zip]

Archive with 11 entries (10 files):
- Figure 8/
- Figure 8/8D_Light activation_mCitrine.tif
- __MACOSX/Figure 8/._8D_Light activation_mCitrine.tif
- Figure 8/.DS_Store
- __MACOSX/Figure 8/._.DS_Store
- Figure 8/8F_Phase Antiphase_mCitrine.xlsx
- __MACOSX/Figure 8/._8F_Phase Antiphase_mCitrine.xlsx
- Figure 8/READme.rtf
- __MACOSX/Figure 8/._READme.rtf
- Figure 8/8E_Light-Larab activation_mCitrine.tif
- __MACOSX/Figure 8/._8E_Light-Larab activation_mCitrine.tif
