# Supplementary material for: A tool for modeling gene regulatory networks (GRN_modeler) and its applications to synthetic biology
Source: Mol Syst Biol. 2025 Sep 29;21(11):1618–37. doi: 10.1038/s44320-025-00148-8 (PMC12583811; doi:10.1038/s44320-025-00148-8)
Supplement: Supplementary file 14 — Source data Fig. 8 [file 44320_2025_148_MOESM14_ESM.zip › Figure 8/8F_Phase Antiphase_mCitrine.xlsx]

## Sheet: Sheet1
RED		BLUE
Relative radius	Relative Fluorescence	Relative radius	Relative Fluorescence
0.00107789	0.183724	0.000792924	0.642397
0.00111186	0.277519	0.00162665	0.650658
0.00241701	0.268247	0.00202807	0.646808
0.00243235	0.260196	0.00247595	0.66468
0.00246304	0.255737	0.00274692	0.678307
0.00247809	0.269524	0.0030021	0.696768
0.00326684	0.266238	0.00309239	0.697786
0.00330082	0.256407	0.0035351	0.702229
0.0039182	0.236421	0.0038813	0.708526
0.00394658	0.236778	0.00399118	0.718961
0.00394676	0.215491	0.00424247	0.72929
0.00397493	0.211486	0.00430683	0.739161
0.00448406	0.203989	0.00447391	0.737577
0.00449234	0.20033	0.00468842	0.729147
0.00453387	0.203976	0.00498634	0.727123
0.00454207	0.199025	0.00513639	0.733022
0.00544217	0.19697	0.00518468	0.73036
0.00545595	0.195137	0.00527235	0.725917
0.00546263	0.1985	0.00559304	0.730981
0.00548329	0.193823	0.00569511	0.73181
0.00548993	0.186934	0.00576607	0.730529
0.00550359	0.180673	0.00589191	0.732367
0.0058692	0.178377	0.00615501	0.736972
0.0058883	0.177633	0.00626892	0.736061
0.0059008	0.176023	0.00643183	0.731903
0.0059198	0.174817	0.00650271	0.738606
0.00662996	0.168141	0.00665602	0.739233
0.00663557	0.167957	0.00669335	0.736522
0.00668059	0.163201	0.00672068	0.73131
0.00668615	0.165705	0.00711823	0.732483
0.00697942	0.162161	0.00721336	0.737086
0.00700601	0.157925	0.0072514	0.742085
0.00701153	0.154863	0.00738919	0.738297
0.007038	0.154335	0.0074333	0.74257
0.0073121	0.147143	0.00753133	0.74425
0.00732734	0.148279	0.00754877	0.745669
0.00735803	0.15103	0.00777614	0.746318
0.00737318	0.148377	0.00780812	0.744405
0.00764509	0.141976	0.00788156	0.740537
0.00767906	0.140617	0.0079938	0.736686
0.00794528	0.139238	0.00818649	0.737861
0.0079594	0.138149	0.00833392	0.739783
0.00797797	0.1379	0.00843237	0.740244
0.00799204	0.134729	0.00862287	0.739099
0.00851833	0.138393	0.00863651	0.739757
0.00854013	0.139524	0.00877343	0.742687
0.00855779	0.137271	0.00883299	0.74428
0.00857949	0.137898	0.00888766	0.741804
0.0087972	0.135142	0.00891856	0.743083
0.00879729	0.135311	0.00893039	0.742303
0.00880143	0.135461	0.00901215	0.744208
0.00882278	0.130866	0.00923889	0.74431
0.00882683	0.130829	0.0094061	0.744407
0.00884812	0.128804	0.0094783	0.745486
0.00885224	0.127528	0.00952382	0.745095
0.00885233	0.128726	0.0095608	0.74836
0.00932208	0.12573	0.00962915	0.750344
0.00933404	0.122432	0.00976421	0.747466
0.00937015	0.121411	0.00982708	0.745469
0.00938205	0.11925	0.00993179	0.746165
0.00983423	0.117042	0.00995425	0.744644
0.00986821	0.115907	0.0100028	0.742982
0.0100619	0.114562	0.0101729	0.743023
0.0100694	0.114233	0.010205	0.744248
0.0100805	0.113337	0.0102537	0.747261
0.0100877	0.113619	0.0104373	0.748874
0.0100953	0.113366	0.0106189	0.748088
0.0101026	0.112329	0.0106743	0.74733
0.0101137	0.112223	0.0106878	0.748789
0.0101211	0.115357	0.0107111	0.749761
0.0102955	0.115905	0.0108569	0.747402
0.0103135	0.115576	0.0108725	0.745034
0.010339	0.113217	0.0109912	0.743136
0.010357	0.113533	0.0110292	0.742621
0.0107544	0.112734	0.0110482	0.741068
0.0107753	0.114542	0.0110932	0.743222
0.0107855	0.113214	0.0111391	0.74585
0.0108063	0.109067	0.0113119	0.74288
0.0109731	0.109777	0.0114213	0.744664
0.0109765	0.107729	0.0114933	0.748184
0.0110242	0.106486	0.0115468	0.743698
0.0110276	0.106298	0.0116832	0.742338
0.0113983	0.104489	0.011757	0.742835
0.011408	0.104868	0.0117882	0.745514
0.0114474	0.103557	0.0117994	0.747262
0.0114572	0.102248	0.0118845	0.749325
0.011605	0.103006	0.0121062	0.751402
0.0116274	0.099778	0.0121268	0.750942
0.0116437	0.100199	0.0121429	0.749915
0.011666	0.100574	0.0121494	0.747703
0.0118113	0.100913	0.0121871	0.749616
0.0118396	0.101743	0.012216	0.751364
0.0118398	0.103776	0.0122493	0.747114
0.011868	0.10474	0.0123886	0.747721
0.0120234	0.106925	0.012396	0.746122
0.0120574	0.106157	0.0125053	0.746842
0.0122072	0.106233	0.0126221	0.747034
0.0122164	0.106844	0.0126956	0.746815
0.0122224	0.103176	0.0128035	0.750686
0.0122256	0.105789	0.0128994	0.748162
0.0122499	0.105352	0.0129105	0.747184
0.0122531	0.103868	0.0129904	0.749462
0.0122591	0.105736	0.0130689	0.747697
0.0122683	0.107761	0.0131238	0.747197
0.012787	0.106522	0.0131497	0.744807
0.0128045	0.106758	0.0132539	0.747724
0.0128189	0.106162	0.0132846	0.751002
0.0128364	0.105454	0.0133249	0.750885
0.0131507	0.104425	0.0133573	0.749944
0.0131535	0.103674	0.0134004	0.74702
0.0131563	0.10513	0.0136358	0.743977
0.0131761	0.106285	0.0136426	0.744607
0.0131848	0.105664	0.0136618	0.739716
0.0132046	0.104339	0.0137192	0.737462
0.0132074	0.10443	0.0138229	0.738206
0.0132102	0.102839	0.013856	0.737024
0.0133302	0.102692	0.0138758	0.737633
0.0133498	0.104039	0.0138919	0.736243
0.0133723	0.102901	0.013985	0.735451
0.0133918	0.099683	0.0140765	0.735245
0.0135102	0.101121	0.0140895	0.735833
0.0135184	0.102461	0.014148	0.733967
0.0135599	0.103199	0.0143081	0.735283
0.0135682	0.103121	0.0143109	0.73318
0.0136878	0.104159	0.0143712	0.735626
0.0137124	0.103087	0.0143858	0.737674
0.0137177	0.107931	0.0144811	0.741659
0.0137422	0.108158	0.0145054	0.745425
0.0141993	0.112533	0.0145064	0.747596
0.0142124	0.111485	0.0145802	0.747762
0.0142125	0.110907	0.0146242	0.748123
0.0142465	0.113086	0.0146563	0.748878
0.0142467	0.113534	0.014765	0.746022
0.0142597	0.111523	0.0148561	0.742821
0.0143762	0.110329	0.01493	0.740151
0.014384	0.111955	0.0149773	0.741531
0.0144098	0.112579	0.0150105	0.742189
0.0144176	0.109244	0.0152048	0.744387
0.0146956	0.106291	0.0152701	0.745365
0.0147183	0.107639	0.015294	0.741063
0.0147337	0.107186	0.0153352	0.741963
0.0147564	0.103129	0.0153428	0.744359
0.014859	0.103578	0.0153675	0.742837
0.0148641	0.100594	0.0153829	0.741876
0.0148792	0.0995639	0.0153837	0.743535
0.0148865	0.103311	0.0154949	0.74186
0.0148892	0.102872	0.0156027	0.743484
0.0148966	0.0999787	0.0156555	0.749042
0.0149116	0.0993844	0.0156672	0.747299
0.0149167	0.0981291	0.0157489	0.744881
0.0151756	0.102759	0.0157673	0.747643
0.0151928	0.101513	0.0158286	0.746677
0.01522	0.102215	0.0158691	0.747906
0.0152371	0.0998271	0.0159161	0.748735
0.0153363	0.0958607	0.0159531	0.742621
0.0153387	0.0942842	0.016044	0.742098
0.0153875	0.0936197	0.0160586	0.747325
0.0153899	0.0916256	0.016088	0.751333
0.0156433	0.092302	0.0160905	0.751507
0.0156458	0.0938804	0.0163546	0.750762
0.0156504	0.095477	0.0163705	0.75083
0.0156673	0.0946579	0.0163897	0.749473
0.0156766	0.0921573	0.0164161	0.74903
0.0156935	0.0926817	0.0164503	0.748393
0.0156981	0.0942649	0.0165377	0.748798
0.0157006	0.0949991	0.016578	0.7487
0.0162422	0.0933928	0.0166089	0.748823
0.0162422	0.0897255	0.0166656	0.747544
0.0162536	0.0886517	0.0167541	0.745529
0.0162674	0.0913735	0.0167698	0.747089
0.0162768	0.0882421	0.0167901	0.745668
0.0162905	0.0869289	0.0168313	0.745605
0.0163019	0.0860063	0.0168718	0.749483
0.0163019	0.0868419	0.0168858	0.748723
0.0163879	0.0851164	0.0168866	0.746629
0.0164017	0.0849456	0.0170348	0.744135
0.0164083	0.0895236	0.0170778	0.74645
0.016429	0.0877522	0.0171491	0.745208
0.0164356	0.0872773	0.0171651	0.741682
0.0164494	0.0872877	0.0171788	0.743243
0.0165437	0.0846877	0.0172344	0.742759
0.0165505	0.0883297	0.0173147	0.74115
0.0165774	0.0891647	0.0173774	0.74014
0.0165842	0.0873319	0.0174564	0.741697
0.0166801	0.0854508	0.0175313	0.736269
0.016707	0.0821594	0.0175499	0.735173
0.016709	0.0866652	0.0175931	0.735694
0.0167359	0.0864398	0.0176489	0.739226
0.0169694	0.088188	0.0176705	0.741411
0.0169826	0.0847832	0.0177178	0.742665
0.0170022	0.0841102	0.0177459	0.74341
0.0170154	0.0847472	0.0178717	0.748127
0.0171023	0.0816169	0.0178812	0.747182
0.0171175	0.0772054	0.0179375	0.748701
0.0171482	0.0778837	0.0179791	0.751439
0.0171634	0.0805264	0.0179857	0.749092
0.0175207	0.0784856	0.0179952	0.74971
0.0175229	0.0796894	0.018038	0.747774
0.0175719	0.0774738	0.0181141	0.749367
0.0175741	0.0801463	0.0181214	0.745626
0.0176581	0.0793358	0.0181575	0.744473
0.0176772	0.0789009	0.0182273	0.749143
0.0176897	0.0742877	0.0182804	0.750112
0.0177087	0.0726137	0.0183834	0.752012
0.017788	0.0735553	0.0184224	0.751059
0.0177901	0.0758381	0.0185494	0.751332
0.0177963	0.0739645	0.0185889	0.748519
0.017811	0.0754817	0.0185923	0.750176
0.0178259	0.0738851	0.0186254	0.754312
0.0178405	0.0717235	0.0186332	0.756386
0.0178468	0.0726	0.0186873	0.751621
0.0178488	0.0730943	0.0186991	0.756098
0.0179233	0.0739577	0.0188172	0.758215
0.0179502	0.0702807	0.018831	0.761701
0.0179546	0.0712713	0.0188568	0.759792
0.0179815	0.0685389	0.0188942	0.757894
0.0181866	0.0707077	0.0189088	0.757331
0.018205	0.0694493	0.0189455	0.761134
0.0182298	0.0711548	0.0189725	0.762449
0.0182481	0.0715903	0.0190166	0.763809
0.0183189	0.0650134	0.0190373	0.764543
0.018329	0.058999	0.0190634	0.763771
0.0183679	0.0587494	0.0191272	0.764333
0.018378	0.0574051	0.0191382	0.764546
0.0185807	0.0584238	0.0191785	0.762222
0.0185908	0.0564361	0.0192814	0.759495
0.0186049	0.0554835	0.0193485	0.758435
0.0186107	0.0488169	0.0193931	0.758241
0.0186248	0.0497765	0.0193985	0.756484
0.0186349	0.0529202	0.0195338	0.753273
0.0187163	0.0501847	0.0195747	0.751371
0.0187223	0.0460034	0.0195927	0.750671
0.01875	0.0495733	0.0196047	0.753867
0.018756	0.0514216	0.0196074	0.756571
0.0190856	0.0517387	0.0197326	0.757447
0.0190935	0.0531177	0.0197538	0.758443
0.0190993	0.0526601	0.0198299	0.755745
0.0191053	0.0535873	0.0199176	0.751651
0.0191266	0.0500855	0.0199518	0.756693
0.0191327	0.0488395	0.0199793	0.756101
0.0191384	0.0522903	0.0200036	0.755299
0.0191463	0.0539498	0.0200147	0.756515
0.0193351	0.0552354	0.0200886	0.758704
0.0193601	0.0526185	0.0201114	0.760828
0.01937	0.0506936	0.0201601	0.761328
0.0193949	0.0522592	0.0202101	0.76088
0.0194577	0.0516227	0.0202509	0.757898
0.0194787	0.0489447	0.0202632	0.758198
0.0194981	0.0497126	0.0202704	0.762515
0.019519	0.0473328	0.0202871	0.759647
0.0197044	0.0456229	0.0203323	0.76167
0.0197062	0.042758	0.020367	0.76135
0.0197081	0.0473094	0.0203882	0.76159
0.0197082	0.0506009	0.0204043	0.763465
0.0197253	0.0496416	0.0204319	0.759656
0.0197327	0.0515434	0.020437	0.756714
0.0197329	0.0526261	0.020515	0.756586
0.0197403	0.0508429	0.0207228	0.755017
0.0197573	0.0494127	0.0207532	0.756928
0.0197574	0.0491023	0.020823	0.758146
0.0197593	0.0476025	0.0208287	0.758566
0.0197611	0.0469471	0.0208539	0.758714
0.019946	0.0470096	0.0208633	0.756165
0.0199516	0.0444517	0.0208709	0.753661
0.0199967	0.0405707	0.0209123	0.756375
0.0200022	0.0408967	0.0209604	0.757094
0.0200631	0.0441604	0.0210509	0.758611
0.0200797	0.040477	0.0210638	0.760354
0.0201078	0.0381157	0.0210993	0.760457
0.0201244	0.0419248	0.0211118	0.761385
0.0204191	0.0422639	0.0211328	0.759682
0.0204282	0.0387181	0.0211898	0.758272
0.0204685	0.0375904	0.0212077	0.761091
0.0204776	0.0362455	0.0212256	0.76377
0.0205389	0.0370416	0.0212546	0.764011
0.0205608	0.0324769	0.0213075	0.76427
0.0205697	0.0320549	0.0213229	0.763028
0.0205915	0.034689	0.0213879	0.765394
0.02078	0.0343546	0.0214778	0.767793
0.0208139	0.0343114	0.0215124	0.77211
0.0208815	0.0281799	0.0215521	0.772787
0.0208923	0.0256817	0.0215793	0.771939
0.0208977	0.026827	0.0216309	0.769601
0.0209046	0.0265227	0.0216696	0.772498
0.0209191	0.0283447	0.0217668	0.772362
0.0209261	0.0250892	0.0217848	0.771383
0.0209314	0.0254035	0.021789	0.768151
0.0209422	0.0233151	0.0218005	0.767933
0.0209968	0.0274759	0.0218172	0.765782
0.0210234	0.0234337	0.0218382	0.765798
0.0210289	0.021413	0.0219173	0.761413
0.0210554	0.0221749	0.0219841	0.758414
0.0211097	0.0222324	0.022021	0.754838
0.021122	0.0220745	0.0220875	0.751036
0.0211575	0.0201502	0.0221101	0.75126
0.0211698	0.022435	0.0221852	0.75169
0.0212221	0.0224706	0.0221887	0.752852
0.0212309	0.0190657	0.0222065	0.754002
0.0212413	0.0151865	0.0222189	0.758681
0.0212415	0.0193126	0.0222659	0.760014
0.0212642	0.0179613	0.0223054	0.758671
0.0212644	0.0207593	0.0223611	0.756941
0.0212747	0.0219918	0.0224137	0.759377
0.0212836	0.019464	0.0224161	0.760372
0.0215608	0.0163177	0.0224394	0.759061
0.0215868	0.0137745	0.0224837	0.762674
0.0215901	0.0118329	0.0224843	0.763197
0.0216161	0.0127239	0.0224994	0.760718
0.0217854	0.0113038	0.0225344	0.75711
0.0218008	0.0106856	0.0226254	0.758894
0.0218178	0.00919559	0.0226515	0.757785
0.0218332	0.0101564	0.0226861	0.75605
0.0218924	0.0133696	0.0227006	0.752343
0.0218941	0.0127387	0.0227588	0.753698
0.0219436	0.0155666	0.0228151	0.753869
0.0219453	0.016078	0.0228157	0.752128
0.0219974	0.0185509	0.0229359	0.750765
0.0220126	0.0164139	0.0229537	0.751158
0.0220433	0.0140216	0.0230328	0.746619
0.0220585	0.0154421	0.0230368	0.74745
0.0221085	0.0192462	0.0230613	0.744296
0.0221136	0.0168372	0.0230925	0.744418
0.0221593	0.017695	0.0231486	0.743903
0.0221643	0.017184	0.0231916	0.747159
0.0224289	0.0157856	0.0232351	0.746388
0.0224538	0.0148546	0.0232508	0.744327
0.0224639	0.0176842	0.0232547	0.744236
0.0224887	0.0168912	0.0232553	0.747255
0.0225346	0.013093	0.0233363	0.751045
0.0225363	0.0125474	0.0233717	0.751888
0.0225397	0.0141001	0.0234695	0.753812
0.0225445	0.0112618	0.0234824	0.756196
0.0225561	0.00871347	0.0235007	0.756563
0.0225596	0.00769014	0.0235008	0.753445
0.022571	0.00684636	0.0235024	0.750145
0.0225745	0.0101325	0.0235058	0.748723
0.022586	0.0112349	0.023527	0.747971
0.0225909	0.0112484	0.0235798	0.746543
0.0225943	0.00962922	0.0235892	0.743995
0.0225959	0.00826851	0.0236524	0.744433
0.022748	0.00529077	0.0236618	0.743066
0.0227758	0.00406302	0.0237701	0.74269
0.0227776	0.00761545	0.0237739	0.742438
0.0228053	0.00838876	0.0238724	0.740252
0.0229691	0.00499485	0.0238778	0.738455
0.0230031	0.00638175	0.0239157	0.738731
0.0230594	0.00950982	0.0239583	0.739355
0.0230708	0.00896454	0.0239698	0.738538
0.0230756	0.00975338	0.0239759	0.736973
0.0230771	0.00990108	0.0239814	0.739009
0.0231032	0.0117922	0.0240157	0.73823
0.0231046	0.00987191	0.0240609	0.736659
0.0231095	0.0107701	0.0240778	0.735847
0.0231209	0.0103419	0.0241507	0.735412
0.0231638	0.010646	0.0242718	0.735609
0.0231751	0.00984216	0.0243053	0.736537
0.0232123	0.00884216	0.0243758	0.734595
0.0232235	0.00607667	0.0243763	0.737335
0.0233779	0.00491238	0.0243902	0.735177
0.0233875	0.00536064	0.0244305	0.736755
0.0234113	0.00631719	0.0244616	0.733002
0.0234209	0.00766938	0.024484	0.733737
0.0234746	0.00703841	0.0245306	0.73569
0.0234985	0.00648567	0.0245316	0.733051
0.0235046	0.00554319	0.0245861	0.729183
0.0235285	0.0055191	0.0246058	0.725463
0.0238825	0.0084032	0.0246643	0.726577
0.0238966	0.00755072	0.024704	0.726323
0.0239152	0.0038312	0.0247188	0.72977
0.0239293	0.00514215	0.0247438	0.729832
0.0239756	0.0060691	0.0247538	0.72868
0.0239756	0.00643276	0.0247596	0.729766
0.0239895	0.00823316	0.024852	0.724256
0.0239989	0.00687974	0.0248821	0.726388
0.024013	0.00912014	0.0248879	0.729478
0.0240224	0.00895828	0.0249862	0.730302
0.0240363	0.00831685	0.0250091	0.726046
0.0240363	0.00870835	0.0250155	0.722004
0.0240761	0.00822491	0.0250421	0.717692
0.0240791	0.0105669	0.025049	0.71737
0.0240807	0.011644	0.025049	0.716838
0.0241024	0.0104684	0.0250772	0.719781
0.0241087	0.0102863	0.0251752	0.71726
0.0241304	0.0105047	0.0252199	0.713719
0.0241319	0.0112206	0.0252297	0.711104
0.024135	0.00792842	0.0252624	0.712733
0.0242728	0.00601177	0.025278	0.709901
0.0242758	0.00249737	0.0253495	0.71445
0.0242804	0.00463417	0.0253701	0.714726
0.0242927	0.00541355	0.025433	0.716298
0.0243144	0.00818312	0.0254567	0.717078
0.0243267	0.00693288	0.0254613	0.72037
0.0243312	0.00556748	0.0254711	0.722863
0.0243343	0.00383085	0.0254844	0.721745
0.0245695	0.0014539	0.0255107	0.723962
0.0245725	0.00348358	0.0255333	0.72111
0.0245908	0.00515754	0.0255845	0.72151
0.0245969	0.00442223	0.0256352	0.717999
0.0245982	0.00279169	0.0256918	0.718886
0.0246043	0.00159059	0.025753	0.71621
0.0246226	0.000695135	0.025786	0.719574
0.0246256	0.000378885	0.0258027	0.718156
0.024666	0	0.0258336	0.719171
0.0246735	0.000587689	0.0258535	0.714768
0.024716	0.00325215	0.0258818	0.714737
0.0247235	0.00578055	0.0259081	0.711227
0.0249535	0.0106114	0.0259161	0.709097
0.0249699	0.0108114	0.0259198	0.714867
0.0249985	0.00956823	0.0259606	0.712498
0.0250148	0.00874063	0.025999	0.711316
0.0251583	0.00848473	0.0260392	0.716908
0.0251922	0.00754681	0.0261055	0.717758
0.0252407	0.0106446	0.0261206	0.715344
0.025251	0.0111357	0.0261446	0.716072
0.0252511	0.0119672	0.0261492	0.718784
0.0252556	0.0114655	0.0261717	0.716863
0.025285	0.0125468	0.0261923	0.718207
0.0252894	0.0140557	0.0261987	0.717374
0.0252896	0.0167487	0.0262517	0.71838
0.0252998	0.0138804	0.0262891	0.71842
0.0254328	0.0161853	0.0263314	0.721835
0.0254549	0.016685	0.0265544	0.718695
0.0254635	0.0174442	0.0265613	0.716969
0.0254856	0.0163562	0.0265701	0.716406
0.0255232	0.0176079	0.0265814	0.717776
0.025532	0.0172781	0.0265888	0.714073
0.0255408	0.0183233	0.0266429	0.711013
0.0255479	0.0186021	0.0266705	0.709098
0.0255584	0.0198272	0.0266896	0.711866
0.0255655	0.0194067	0.0267171	0.708023
0.0255743	0.0184214	0.0267289	0.702906
0.0255831	0.0170381	0.0267357	0.703867
0.0256162	0.0164243	0.0267641	0.70725
0.0256379	0.0134469	0.0267744	0.707936
0.0256556	0.0122676	0.0267837	0.707271
0.0256773	0.0094899	0.0267998	0.709447
0.025804	0.00789297	0.0268189	0.708105
0.0258314	0.00961805	0.026928	0.709319
0.0258345	0.0135035	0.0269941	0.706376
0.0258618	0.0144713	0.0269985	0.706293
0.0259876	0.0157337	0.0270082	0.705938
0.0259949	0.0138705	0.0270358	0.703229
0.0260005	0.0124635	0.0270494	0.705001
0.0260078	0.0133272	0.0270828	0.702224
0.0260278	0.0126384	0.027121	0.704411
0.0260351	0.0117552	0.0271306	0.705689
0.0260407	0.0139963	0.0271533	0.7013
0.0260479	0.014666	0.0271992	0.705178
0.0260789	0.0149897	0.0272261	0.701586
0.0260975	0.0154177	0.0272645	0.69851
0.026122	0.0144586	0.0272795	0.70067
0.0261405	0.010854	0.0272891	0.705988
0.0262663	0.0161546	0.0272896	0.706624
0.0262677	0.0131559	0.0273869	0.709653
0.0263175	0.013368	0.0274403	0.705867
0.026319	0.0140187	0.0274771	0.706675
0.0264467	0.0178906	0.02749	0.701287
0.0264468	0.0195746	0.027497	0.706831
0.0264509	0.0199979	0.0275128	0.704337
0.0264723	0.022045	0.0276202	0.707233
0.0264763	0.0178037	0.0276273	0.707521
0.0264976	0.0174385	0.0276538	0.70864
0.0265017	0.0197631	0.0276798	0.707155
0.0265018	0.0208006	0.0277423	0.712741
0.0266302	0.0196267	0.0277508	0.715089
0.0266471	0.0173624	0.027756	0.713669
0.0266623	0.0182799	0.0277814	0.710924
0.0266791	0.0215737	0.0277872	0.707909
0.0268053	0.0215871	0.0279015	0.709586
0.0268122	0.0245365	0.0279131	0.708106
0.0268555	0.025092	0.0279399	0.708044
0.0268624	0.0269992	0.0280097	0.708833
0.0268925	0.0257236	0.0280227	0.705921
0.0269077	0.0230564	0.0280419	0.702057
0.0269384	0.0233517	0.0280653	0.702752
0.0269536	0.0233175	0.0280662	0.704172
0.0270701	0.0260629	0.0281282	0.703998
0.0270935	0.0279953	0.0281496	0.706066
0.0271074	0.0292109	0.0281892	0.708246
0.0271307	0.0311513	0.0281906	0.706757
0.0271592	0.0354077	0.0282017	0.701966
0.0271852	0.0339404	0.0282069	0.701944
0.0271923	0.0340307	0.0282329	0.705624
0.0272182	0.0355814	0.0282361	0.711242
0.0273337	0.0377155	0.0282671	0.70902
0.027335	0.0385953	0.0282736	0.709457
0.0273445	0.0427489	0.0283088	0.702592
0.0273474	0.044677	0.0283463	0.699048
0.0273541	0.0448027	0.028374	0.698014
0.0273747	0.0421669	0.0284142	0.700031
0.0273814	0.0455307	0.0284247	0.695949
0.0273843	0.0451519	0.0284762	0.693978
0.0273938	0.0456507	0.0284947	0.697907
0.0273951	0.0483568	0.0285475	0.696751
0.027426	0.0468966	0.0285815	0.696952
0.0274329	0.0485795	0.0285892	0.69492
0.027437	0.0476976	0.0286245	0.696693
0.0274465	0.0459267	0.0287204	0.694788
0.0274572	0.0448009	0.0287483	0.695952
0.0274667	0.0461008	0.0287988	0.695566
0.0274708	0.0464065	0.0288083	0.69421
0.0274776	0.0460065	0.0288574	0.690487
0.0275975	0.0482909	0.0289037	0.693208
0.0276258	0.0496864	0.028943	0.691337
0.027626	0.0475376	0.0289507	0.690746
0.0276542	0.0428139	0.028977	0.693797
0.0276916	0.0453375	0.0289928	0.692508
0.0276997	0.0482916	0.0290109	0.693524
0.0277252	0.0502233	0.0290145	0.694933
0.0277333	0.0480822	0.0290348	0.69334
0.0279399	0.048299	0.0290442	0.69619
0.0279572	0.0464767	0.02907	0.6958
0.0279841	0.0449905	0.0290727	0.694446
0.0280014	0.0414365	0.0291532	0.691392
0.0280262	0.0390524	0.0292421	0.690465
0.0280381	0.0383773	0.0292492	0.685444
0.0280742	0.037817	0.0292631	0.689942
0.0280862	0.0373431	0.0292783	0.688372
0.028119	0.0384094	0.0293127	0.687839
0.0281309	0.0388514	0.0293552	0.687467
0.028152	0.0395797	0.0293569	0.690281
0.028164	0.0411808	0.0293663	0.691954
0.0283688	0.0444669	0.0293673	0.694934
0.0283926	0.0447715	0.0293949	0.692701
0.028399	0.0449759	0.0294211	0.69308
0.0284227	0.0465044	0.0294288	0.693293
0.0284537	0.0470107	0.0295234	0.692953
0.028455	0.0503432	0.0295238	0.692447
0.028505	0.053161	0.0295779	0.693077
0.0285063	0.0565394	0.0296275	0.694537
0.0286178	0.0589111	0.0296615	0.692862
0.0286204	0.0582725	0.0296871	0.694754
0.0286243	0.0626367	0.0297356	0.696785
0.0286425	0.0629212	0.0297386	0.700067
0.0286531	0.0646943	0.0297862	0.697931
0.0286713	0.0685081	0.0298016	0.695937
0.0286752	0.0695256	0.0298033	0.699585
0.0286778	0.0668403	0.0298345	0.698124
0.0287008	0.0680719	0.0299077	0.696237
0.0287073	0.0664948	0.0299108	0.695602
0.0287228	0.0685689	0.0299353	0.696995
0.028723	0.0682653	0.0299358	0.696006
0.0287397	0.071058	0.0299506	0.698048
0.0287399	0.0718532	0.0299848	0.695281
0.0287553	0.0736646	0.0300307	0.69319
0.0287619	0.0700001	0.0300642	0.694717
0.0288672	0.066776	0.0301286	0.692454
0.0288686	0.0628188	0.0301469	0.692807
0.0288814	0.0643954	0.0301521	0.693985
0.0288956	0.0647417	0.0301699	0.691402
0.0288997	0.0676993	0.0302254	0.688231
0.0289139	0.0628989	0.0302323	0.691172
0.0289267	0.0685987	0.0302405	0.686318
0.028928	0.0672614	0.0302662	0.68762
0.028952	0.0676691	0.03027	0.68793
0.0289585	0.0643447	0.030305	0.689232
0.0290024	0.0623075	0.0303465	0.68681
0.0290088	0.0624885	0.0304039	0.688218
0.0291146	0.0636918	0.0304228	0.687696
0.0291337	0.0656296	0.0304285	0.686522
0.029157	0.067503	0.0304353	0.679684
0.0291761	0.0682559	0.0304581	0.683335
0.0294432	0.068864	0.0304603	0.68134
0.0294445	0.0669927	0.0304667	0.677949
0.0294471	0.0701688	0.0304796	0.676948
0.029452	0.0699936	0.0305033	0.676998
0.0294661	0.0706668	0.0305247	0.679919
0.0294712	0.0692771	0.0305817	0.679371
0.0294736	0.0712487	0.0306305	0.678949
0.0294786	0.0732544	0.0306314	0.676467
0.0294927	0.0722607	0.0306447	0.680234
0.0294977	0.0749293	0.0306831	0.680799
0.0295002	0.0777464	0.0307432	0.681135
0.0295015	0.0798919	0.0308733	0.68222
0.0295366	0.0794383	0.0308775	0.684148
0.0295706	0.079822	0.030889	0.686097
0.0296157	0.0797887	0.0309217	0.685626
0.0296195	0.0833599	0.0309547	0.68751
0.0296496	0.0817868	0.0309568	0.689537
0.0296534	0.0782047	0.0309771	0.692213
0.0298455	0.0814903	0.0310075	0.693581
0.0298556	0.0803125	0.0310253	0.692207
0.0298617	0.0807529	0.0310586	0.690723
0.0298631	0.0797778	0.031134	0.692053
0.0298892	0.0818533	0.0311659	0.692247
0.0298906	0.0801109	0.031182	0.69596
0.0298967	0.078768	0.0311908	0.69704
0.0299068	0.0795338	0.031231	0.698969
0.030086	0.0812401	0.0312479	0.697092
0.0300971	0.0817473	0.0312529	0.699553
0.0301345	0.0833804	0.0312755	0.700784
0.0301456	0.0804381	0.0312868	0.697598
0.0301649	0.0765894	0.0313416	0.695145
0.0301883	0.078408	0.0313692	0.693771
0.0302021	0.0796205	0.0313884	0.692963
0.0302255	0.0823354	0.0314285	0.692383
0.0302449	0.0843108	0.0314518	0.689742
0.0302523	0.0891002	0.0314921	0.688741
0.0302635	0.0895228	0.0315079	0.690278
0.0302707	0.0893105	0.0315582	0.689038
0.0302783	0.0937314	0.0315794	0.689396
0.0302855	0.0942258	0.0315877	0.689786
0.0302966	0.0952572	0.0315901	0.690413
0.0303041	0.0934813	0.0316167	0.691905
0.0303271	0.0980243	0.0316336	0.691052
0.0303493	0.0988474	0.0316647	0.690804
0.0303578	0.0951106	0.0316725	0.688472
0.0303799	0.0951982	0.03168	0.686778
0.0304017	0.0966026	0.0316907	0.68469
0.0304225	0.0963892	0.031718	0.683124
0.0304423	0.0959606	0.0317346	0.684554
0.030463	0.0982234	0.031786	0.68631
0.0306391	0.101977	0.031796	0.687906
0.0306414	0.105631	0.0318038	0.690172
0.0306426	0.106548	0.0318602	0.692283
0.030667	0.10668	0.0318738	0.688665
0.0306684	0.109365	0.031891	0.688139
0.0306927	0.110277	0.0319857	0.689037
0.0306939	0.112043	0.0320209	0.686894
0.0306963	0.109806	0.0320324	0.688878
0.0307962	0.109833	0.032052	0.687693
0.0307999	0.106642	0.0321002	0.687389
0.0308	0.106959	0.0321018	0.688477
0.0308146	0.103533	0.0321182	0.689283
0.0308326	0.101845	0.032143	0.69169
0.0308471	0.104877	0.0321817	0.690335
0.0308472	0.101724	0.0321915	0.688637
0.0308509	0.102738	0.0322704	0.690906
0.0308709	0.102757	0.0322854	0.692204
0.0308842	0.102159	0.0323106	0.689785
0.0309182	0.103494	0.0323418	0.685006
0.0309314	0.102727	0.0323608	0.684924
0.0309479	0.101076	0.0323693	0.683829
0.0309659	0.100552	0.0324303	0.686242
0.0309914	0.0993753	0.0324387	0.68651
0.0310094	0.10085	0.03244	0.679371
0.0311047	0.102804	0.0324739	0.681053
0.0311107	0.102026	0.0324872	0.681627
0.0311552	0.102097	0.0325251	0.679801
0.0311612	0.102839	0.0325332	0.678241
0.0313356	0.105549	0.0325501	0.680687
0.0313607	0.106325	0.0325718	0.681925
0.0313653	0.107337	0.0326119	0.685435
0.0313904	0.108251	0.0326268	0.685421
0.0314906	0.109194	0.0326413	0.686062
0.0315084	0.108797	0.0326557	0.686741
0.0315225	0.110959	0.0326802	0.687686
0.0315403	0.108973	0.0327103	0.691163
0.0315624	0.110425	0.0327218	0.692203
0.0315706	0.109829	0.0327283	0.692428
0.0316121	0.114443	0.0327327	0.69303
0.0316204	0.112852	0.032825	0.696751
0.0317127	0.115103	0.032878	0.694698
0.0317257	0.115744	0.032882	0.694313
0.0317373	0.120572	0.032892	0.697264
0.0317481	0.123648	0.0329731	0.695007
0.0317597	0.124956	0.0329961	0.696606
0.0317727	0.122561	0.0330112	0.694499
0.0317876	0.126126	0.0330116	0.692369
0.0317876	0.128922	0.0330433	0.696599
0.0317994	0.12761	0.0331181	0.695106
0.0318028	0.130509	0.0331328	0.693015
0.0318029	0.133645	0.0331336	0.693898
0.0318098	0.130751	0.0331463	0.696859
0.0318264	0.131681	0.0331549	0.698485
0.0318333	0.13264	0.0331712	0.695428
0.0318335	0.136221	0.0331905	0.69871
0.0318368	0.136881	0.0332414	0.699628
0.0318486	0.135271	0.0332591	0.69998
0.0318486	0.132815	0.0332689	0.697961
0.0319392	0.134494	0.0332891	0.698661
0.031966	0.132863	0.0333169	0.698431
0.0319708	0.132035	0.0333763	0.696195
0.0319976	0.132057	0.0333834	0.695394
0.0320229	0.127722	0.0334135	0.696255
0.0320299	0.12929	0.0334233	0.695566
0.0320566	0.125319	0.0334429	0.690776
0.0320636	0.127575	0.0334891	0.689872
0.0321617	0.130726	0.0335114	0.688336
0.0321628	0.129781	0.0335633	0.687454
0.0321732	0.129549	0.0335919	0.687242
0.0321813	0.125517	0.0336144	0.684038
0.0322036	0.126309	0.0336468	0.683848
0.0322117	0.122479	0.0336791	0.684301
0.0322221	0.12156	0.0336798	0.683186
0.0322232	0.121968	0.0336806	0.681501
0.032315	0.122591	0.0337195	0.678508
0.0323359	0.120938	0.0337626	0.679975
0.0323461	0.120971	0.0337695	0.680158
0.0323669	0.120936	0.0337765	0.68024
0.0323932	0.123772	0.0337912	0.682362
0.0324036	0.128659	0.0338381	0.686843
0.0324264	0.127533	0.0338679	0.687015
0.0324368	0.127774	0.033871	0.686205
0.0324607	0.125981	0.0338823	0.685507
0.0324883	0.128144	0.0339456	0.685606
0.0324893	0.126819	0.0339618	0.684923
0.032517	0.123587	0.0339792	0.684555
0.0328248	0.126801	0.0340184	0.687223
0.0328293	0.126716	0.0340304	0.68762
0.0328305	0.126999	0.0340507	0.688714
0.0328418	0.125173	0.0340985	0.689683
0.0328693	0.128062	0.0341015	0.689821
0.0328806	0.125597	0.0341134	0.688413
0.0328817	0.124501	0.034118	0.687947
0.0328862	0.128234	0.0341261	0.692175
0.0328983	0.129444	0.0341272	0.69263
0.0329052	0.131943	0.0341733	0.69335
0.0329107	0.135256	0.0342372	0.694015
0.0329188	0.136744	0.0342476	0.692785
0.0329379	0.134593	0.0342778	0.689831
0.032946	0.132072	0.0343339	0.688889
0.0329516	0.133608	0.0343359	0.690402
0.0329585	0.134686	0.0343842	0.69192
0.0329738	0.136377	0.0344197	0.693194
0.0329772	0.135992	0.0344375	0.694374
0.0330249	0.137814	0.0344638	0.695271
0.0330283	0.138662	0.034495	0.693126
0.0332599	0.140756	0.0345473	0.690472
0.0332621	0.140738	0.0345905	0.686753
0.0332633	0.145741	0.0346197	0.68489
0.0332677	0.147312	0.0346317	0.683953
0.0332834	0.153269	0.0346507	0.682662
0.033287	0.151744	0.0346608	0.679121
0.0332935	0.149986	0.0346719	0.67968
0.0332971	0.149084	0.0346733	0.678526
0.0333127	0.145038	0.0346858	0.677644
0.0333171	0.144799	0.0347115	0.67439
0.0333183	0.147072	0.0347171	0.676583
0.0333205	0.147787	0.0347737	0.676461
0.0333325	0.147467	0.0347986	0.672249
0.0333581	0.150138	0.0348151	0.673507
0.0333662	0.150705	0.0348294	0.675136
0.0333918	0.151435	0.0348455	0.674826
0.0334748	0.149091	0.0348639	0.678925
0.0334959	0.148687	0.0348643	0.679229
0.0335151	0.14978	0.0348876	0.682187
0.0335361	0.15115	0.0349026	0.682951
0.0335525	0.151181	0.0349072	0.686574
0.0335692	0.146809	0.0349286	0.682745
0.0335846	0.143627	0.0349571	0.684607
0.0336013	0.141064	0.0349811	0.682141
0.0336905	0.138367	0.0349915	0.680025
0.0336906	0.138922	0.0350061	0.682734
0.0336982	0.13953	0.0350494	0.682258
0.0337181	0.142025	0.0351249	0.680708
0.0337206	0.141651	0.0351551	0.679339
0.0337405	0.142062	0.0352139	0.680752
0.0337481	0.143897	0.0352273	0.682398
0.0337482	0.143978	0.035234	0.67996
0.0337599	0.145129	0.0352452	0.67913
0.0337742	0.143287	0.0352526	0.681608
0.0338064	0.145233	0.0352567	0.681554
0.0338207	0.144544	0.0352696	0.678614
0.0339149	0.143803	0.0352767	0.678715
0.0339489	0.142156	0.0353346	0.678156
0.0339716	0.142392	0.0353527	0.679275
0.0339838	0.138145	0.0353595	0.684744
0.0339871	0.138693	0.0353958	0.683288
0.0339902	0.1389	0.035473	0.683394
0.0340146	0.139643	0.035484	0.685943
0.0340177	0.13978	0.0354985	0.687872
0.034021	0.142123	0.0354988	0.686382
0.0340332	0.143384	0.0355191	0.685862
0.034193	0.143097	0.0355251	0.685563
0.0341996	0.144054	0.0355947	0.682572
0.0342267	0.142571	0.0356017	0.684623
0.0342333	0.14393	0.0356436	0.683438
0.0342537	0.14546	0.0356795	0.685074
0.0342634	0.142143	0.0357049	0.685402
0.0343028	0.141225	0.0357115	0.684263
0.0343126	0.141676	0.0357284	0.684731
0.0343253	0.141305	0.0357884	0.684761
0.0343275	0.144957	0.0357917	0.685688
0.0343471	0.145841	0.0358404	0.684333
0.0343514	0.148403	0.0358882	0.684567
0.0343545	0.146043	0.0359251	0.683571
0.0343589	0.148157	0.0359298	0.684731
0.0343785	0.149266	0.0359506	0.684483
0.0343806	0.150173	0.0359783	0.683017
0.03454	0.153981	0.035979	0.681849
0.0345498	0.153404	0.0359841	0.682749
0.0345734	0.159072	0.0360336	0.682634
0.0345831	0.159434	0.0360546	0.681655
0.0347383	0.159879	0.0361011	0.68544
0.0347544	0.161329	0.0361181	0.690228
0.0347835	0.161127	0.0361287	0.692096
0.0347996	0.160125	0.0361461	0.693658
0.0348078	0.160776	0.036154	0.691819
0.0348324	0.16175	0.036157	0.689703
0.0348433	0.159473	0.0361744	0.687288
0.0348678	0.161868	0.0362023	0.689927
0.034876	0.162495	0.036234	0.688919
0.0348984	0.164487	0.0362363	0.687496
0.0349146	0.16047	0.0362373	0.688755
0.034937	0.160816	0.0363174	0.686596
0.0349452	0.167158	0.0363391	0.682371
0.0349569	0.165874	0.0363467	0.68193
0.0349933	0.166461	0.0363553	0.682398
0.035005	0.166138	0.0363586	0.684772
0.0350142	0.168086	0.0363593	0.685013
0.0350174	0.168516	0.036369	0.686345
0.0350184	0.169366	0.0363755	0.687039
0.0350207	0.171621	0.0363997	0.684232
0.0350335	0.172772	0.0364241	0.681768
0.0350408	0.170382	0.0364877	0.682651
0.0350463	0.167737	0.0364923	0.679621
0.0350536	0.167068	0.0365103	0.678709
0.0350664	0.16715	0.0366053	0.679115
0.0350686	0.165684	0.0366202	0.680901
0.0350697	0.168109	0.0366302	0.681419
0.0350728	0.165018	0.0366393	0.677321
0.0351529	0.165803	0.0366803	0.675478
0.0351561	0.165299	0.0367606	0.673175
0.035204	0.163329	0.0367606	0.671004
0.0352071	0.160528	0.036766	0.670922
0.0352173	0.158251	0.0367997	0.672115
0.0352216	0.158429	0.0368389	0.671491
0.0352374	0.157508	0.0368428	0.672629
0.0352439	0.156119	0.0368457	0.672753
0.0352522	0.155508	0.0368706	0.676949
0.0352588	0.157103	0.0368709	0.677892
0.0352745	0.159182	0.03689	0.681223
0.0352788	0.160621	0.0368979	0.681419
0.0354235	0.161677	0.0369373	0.683598
0.0354287	0.161803	0.0369409	0.684399
0.0354742	0.161532	0.0369571	0.685244
0.0354794	0.158327	0.0369841	0.683939
0.0354906	0.158952	0.0370287	0.687339
0.0355189	0.158564	0.0370658	0.687353
0.0355191	0.154794	0.0370809	0.685866
0.0355473	0.154393	0.0370859	0.685663
0.0356296	0.153893	0.0371155	0.686559
0.0356453	0.154726	0.0371642	0.68546
0.0356619	0.156236	0.0371875	0.686367
0.0356777	0.155638	0.037197	0.682763
0.0357575	0.15658	0.0372344	0.685254
0.035771	0.157055	0.0372372	0.68463
0.0358046	0.159262	0.0372628	0.685403
0.0358181	0.161261	0.0372804	0.684247
0.0358239	0.164853	0.0372808	0.681502
0.035826	0.165505	0.0372836	0.683211
0.0358333	0.165614	0.0373257	0.680616
0.0358416	0.166496	0.0373555	0.68303
0.0358678	0.167021	0.0373724	0.684939
0.0358761	0.168926	0.0373913	0.687558
0.0358834	0.169958	0.0374204	0.686615
0.0358854	0.170164	0.0374228	0.683366
0.036104	0.16737	0.037447	0.685813
0.036138	0.166449	0.0374497	0.684443
0.0361688	0.171263	0.0374543	0.682257
0.0361719	0.170735	0.037512	0.683003
0.0362027	0.16964	0.0375381	0.684485
0.0362058	0.169556	0.0375643	0.685939
0.0362262	0.170644	0.0375776	0.688224
0.036251	0.172102	0.0376271	0.687667
0.0362559	0.173411	0.0376302	0.682339
0.0362807	0.1729	0.0376645	0.682951
0.0363551	0.174157	0.0376781	0.684772
0.0363561	0.172271	0.0377111	0.682166
0.0363603	0.171374	0.0377334	0.679931
0.0363653	0.170679	0.0377435	0.677907
0.0363654	0.170194	0.0378028	0.677706
0.0363716	0.169034	0.0378142	0.678215
0.0363786	0.167425	0.0378734	0.679964
0.0363788	0.166018	0.0378796	0.678894
0.036392	0.166342	0.0378928	0.678105
0.0363922	0.167782	0.0379021	0.675898
0.0363992	0.16846	0.0379421	0.675336
0.0364054	0.172181	0.0379753	0.679079
0.0364055	0.173888	0.0380239	0.680512
0.0364105	0.176431	0.0380597	0.678232
0.0364147	0.176369	0.0380721	0.679808
0.0364157	0.175608	0.0380848	0.683622
0.0364215	0.17388	0.0380982	0.68409
0.036447	0.176267	0.0381102	0.683412
0.0364554	0.174989	0.0381178	0.680478
0.0364809	0.174518	0.0381278	0.679345
0.0365518	0.174636	0.0381495	0.680346
0.0365732	0.172512	0.0381628	0.680937
0.0365917	0.174801	0.0381834	0.682088
0.0366131	0.175593	0.0381855	0.681754
0.0366827	0.177622	0.0382002	0.681519
0.0366919	0.176128	0.0382273	0.67857
0.0366979	0.17629	0.0382995	0.673997
0.0367011	0.178115	0.0383351	0.671336
0.0367253	0.180445	0.0383447	0.670177
0.0367286	0.181961	0.038375	0.674191
0.0367345	0.182459	0.0383795	0.674211
0.0367437	0.180061	0.0383867	0.674646
0.0367495	0.17812	0.0383877	0.674926
0.0367768	0.175319	0.038389	0.675987
0.03678	0.175563	0.0383982	0.676445
0.0368073	0.177327	0.0384245	0.67688
0.0370073	0.17709	0.0384483	0.680435
0.0370083	0.172277	0.0384521	0.680222
0.0370194	0.169291	0.0384811	0.67991
0.0370264	0.167732	0.0385072	0.679377
0.0370498	0.170863	0.0385246	0.67753
0.0370568	0.171265	0.0385403	0.676753
0.0370679	0.170781	0.0385525	0.67525
0.0370689	0.168973	0.0385857	0.675426
0.0371447	0.166662	0.0386153	0.674605
0.0371568	0.164299	0.0386506	0.677752
0.0371777	0.165888	0.0386794	0.677968
0.0371898	0.167077	0.0387454	0.678472
0.0372055	0.165102	0.0387484	0.676614
0.0372056	0.164205	0.0387504	0.676198
0.0372065	0.167436	0.0387727	0.67613
0.0372268	0.16784	0.0387799	0.679071
0.0372366	0.170025	0.0387859	0.679774
0.0372568	0.166449	0.0387991	0.678903
0.0372577	0.165856	0.0388695	0.678348
0.0372578	0.167511	0.0388803	0.677811
0.0373322	0.170881	0.0388922	0.678338
0.0373331	0.171733	0.0389359	0.676343
0.0373361	0.171892	0.0390065	0.675479
0.0373593	0.174657	0.0390065	0.678488
0.0373611	0.176695	0.0390367	0.677712
0.0373842	0.173673	0.0390618	0.678748
0.0373872	0.171409	0.039084	0.677813
0.0373881	0.17223	0.0391	0.674689
0.037588	0.168905	0.0391252	0.675858
0.0375929	0.168358	0.0391319	0.675005
0.0376388	0.170666	0.0391433	0.67301
0.0376437	0.175279	0.0391507	0.674312
0.0377123	0.178136	0.0391764	0.676267
0.0377193	0.177647	0.0392054	0.676248
0.0377291	0.17802	0.0392124	0.679759
0.0377342	0.180611	0.0392125	0.678993
0.0377519	0.182832	0.0392372	0.682038
0.037757	0.183122	0.0392576	0.684281
0.0377667	0.184876	0.0393052	0.685875
0.0377737	0.18522	0.0393346	0.683496
0.0377763	0.18698	0.0393422	0.683668
0.0377891	0.18775	0.0393432	0.679717
0.0378239	0.187121	0.0394311	0.676625
0.0378366	0.189267	0.0394613	0.676913
0.037903	0.189784	0.0394679	0.675755
0.0379275	0.189644	0.0394931	0.678148
0.0379385	0.191781	0.0394948	0.676408
0.037963	0.188983	0.0394961	0.675697
0.0379657	0.189905	0.039512	0.671679
0.0379676	0.190052	0.0395554	0.668541
0.0379744	0.190078	0.0395611	0.666972
0.0379882	0.189549	0.0395697	0.664688
0.0380041	0.189846	0.0395743	0.663989
0.0380178	0.191905	0.0395782	0.662188
0.0380247	0.193772	0.0395905	0.662104
0.0380266	0.194977	0.0395967	0.662425
0.0380927	0.193715	0.0396114	0.662712
0.038119	0.192654	0.0396236	0.663537
0.0381251	0.191062	0.0396278	0.660777
0.0381514	0.191089	0.0396348	0.658661
0.038158	0.190542	0.0396873	0.659259
0.0381815	0.191554	0.0397546	0.662512
0.0381882	0.189383	0.0397697	0.662102
0.0382117	0.190529	0.0397737	0.661897
0.0382794	0.19049	0.0398217	0.659947
0.0382932	0.190469	0.0398507	0.66142
0.0382998	0.190031	0.0398563	0.661431
0.0383205	0.191633	0.0398636	0.661541
0.0383272	0.190977	0.0398639	0.661152
0.0383409	0.190504	0.039877	0.659229
0.0383542	0.189784	0.0398997	0.658242
0.0383572	0.188917	0.0399364	0.660025
0.0383882	0.188576	0.0399483	0.661987
0.0383911	0.186772	0.0399922	0.661278
0.0384103	0.184218	0.0400019	0.661301
0.0384279	0.18253	0.0400217	0.65934
0.0384423	0.183813	0.0400406	0.660509
0.0384598	0.180341	0.0400952	0.657468
0.0384682	0.179971	0.0401207	0.657607
0.0384769	0.18064	0.0401484	0.659435
0.0385178	0.177703	0.0401563	0.660411
0.0385265	0.175922	0.0402536	0.661896
0.038531	0.176298	0.040293	0.662849
0.0385398	0.177904	0.0403028	0.661143
0.0385456	0.180515	0.0403203	0.66275
0.038559	0.178652	0.0403226	0.663154
0.0385601	0.17572	0.0403287	0.6627
0.0385735	0.173718	0.0403437	0.664955
0.0385793	0.172357	0.0403525	0.664673
0.0385881	0.17243	0.0403574	0.668048
0.0386532	0.172791	0.0403956	0.670043
0.0386676	0.173101	0.0404134	0.668869
0.0386996	0.172236	0.0404235	0.664952
0.0387141	0.172396	0.0404381	0.663491
0.0388382	0.173558	0.0404543	0.665127
0.0388479	0.176772	0.040475	0.663511
0.0388564	0.17909	0.0405283	0.664459
0.0388566	0.178686	0.04055	0.664173
0.0388814	0.179217	0.0405671	0.664944
0.0388816	0.177923	0.0405759	0.661355
0.0388901	0.18091	0.0405817	0.663462
0.0388998	0.182314	0.0405833	0.662138
0.0390852	0.183208	0.040593	0.660139
0.0390957	0.180249	0.0406104	0.661779
0.039134	0.179422	0.0406172	0.659274
0.0391445	0.181934	0.0406516	0.659262
0.0392096	0.182524	0.0406783	0.65837
0.0392115	0.184708	0.0406842	0.660774
0.0392315	0.185724	0.0407031	0.658856
0.0392354	0.184595	0.0407456	0.656755
0.039239	0.18245	0.040746	0.658455
0.0392428	0.185331	0.0407777	0.658417
0.0392628	0.188131	0.0407813	0.660195
0.0392647	0.187204	0.0408266	0.660838
0.0392759	0.185482	0.0408554	0.657514
0.0392873	0.183384	0.0408654	0.65941
0.039309	0.186878	0.0409256	0.658037
0.0393205	0.184121	0.040972	0.658581
0.0393938	0.185194	0.0409774	0.658809
0.0393948	0.185996	0.0409912	0.65922
0.0394451	0.186935	0.0409969	0.661105
0.0394461	0.185049	0.0410109	0.662447
0.0394504	0.184498	0.0410455	0.659872
0.039474	0.182144	0.0410713	0.659702
0.0394874	0.184007	0.0410965	0.655642
0.0395109	0.181009	0.0411144	0.657255
0.0395116	0.181004	0.0411337	0.658126
0.0395144	0.181477	0.0411376	0.660149
0.0395172	0.182002	0.0411671	0.657852
0.039537	0.182158	0.0411863	0.661045
0.0395457	0.176611	0.0411936	0.660366
0.0395655	0.176644	0.0411961	0.658916
0.0395683	0.178063	0.0412419	0.655644
0.0395711	0.177601	0.0412556	0.655031
0.0396317	0.179246	0.0412755	0.658956
0.0396317	0.175733	0.0412876	0.654343
0.0396477	0.175906	0.041311	0.6505
0.0396533	0.178848	0.0413155	0.64987
0.0396714	0.175898	0.0413311	0.651611
0.039677	0.17501	0.0413652	0.651219
0.0396929	0.174874	0.0413843	0.653881
0.039693	0.175451	0.0414286	0.654985
0.0397552	0.173104	0.0414308	0.655424
0.0397599	0.172534	0.0414456	0.654627
0.0398061	0.172882	0.0414457	0.655055
0.0398107	0.171243	0.0414535	0.657317
0.0398131	0.172006	0.0414552	0.656342
0.0398141	0.173799	0.0414899	0.657934
0.0398198	0.173874	0.0415319	0.660157
0.0398253	0.175614	0.0415356	0.658645
0.0398339	0.175673	0.041587	0.659039
0.0398412	0.17206	0.0416047	0.661704
0.0398452	0.171902	0.0416342	0.661427
0.0398525	0.1687	0.041649	0.660236
0.0398611	0.164306	0.0417025	0.65843
0.0398666	0.166601	0.0417046	0.658336
0.0398722	0.168286	0.0417056	0.65504
0.0398732	0.17052	0.0417483	0.656941
0.0400523	0.168011	0.0417574	0.655562
0.0400717	0.168962	0.0417715	0.656467
0.0400943	0.166707	0.04179	0.655453
0.0401138	0.1703	0.0418138	0.653576
0.0401143	0.171697	0.0418301	0.651061
0.0401163	0.170582	0.041831	0.655351
0.0401208	0.172385	0.041841	0.655181
0.0401387	0.171547	0.0418513	0.656347
0.0401469	0.168566	0.0418574	0.657047
0.0401647	0.168791	0.041878	0.657477
0.0401692	0.169225	0.0418858	0.656594
0.0401712	0.171687	0.0418886	0.654397
0.0403526	0.172772	0.0418955	0.653696
0.0403805	0.172841	0.0419015	0.653581
0.0403812	0.178751	0.0419558	0.653977
0.040409	0.181927	0.0420157	0.650444
0.0404749	0.18073	0.0420347	0.653195
0.0404823	0.177296	0.0420375	0.654022
0.0404916	0.179876	0.0420546	0.655886
0.0405071	0.176565	0.0420574	0.654237
0.0405163	0.17768	0.0420852	0.653247
0.0405237	0.176117	0.0421054	0.652878
0.0405401	0.172943	0.0421604	0.653988
0.0405429	0.174616	0.0422113	0.654445
0.040574	0.176104	0.0422256	0.65576
0.0405768	0.176276	0.0422368	0.655741
0.0405885	0.176416	0.0422442	0.653566
0.0405967	0.178285	0.0422728	0.653557
0.0406382	0.179506	0.0422932	0.651787
0.0406461	0.179492	0.0423174	0.653047
0.0406465	0.17823	0.0423408	0.654761
0.0406598	0.176205	0.0423415	0.653262
0.040693	0.173139	0.042366	0.654118
0.0407046	0.170085	0.0423798	0.654797
0.0407068	0.170413	0.0424327	0.657857
0.0407157	0.172896	0.0424342	0.654524
0.0407212	0.172772	0.0424882	0.65447
0.0407219	0.172388	0.0425359	0.653807
0.0407487	0.173067	0.0425363	0.657116
0.0407494	0.174064	0.0425428	0.656791
0.0407549	0.177434	0.0425729	0.65768
0.040766	0.176025	0.0426328	0.657887
0.0409983	0.176602	0.0426412	0.66184
0.0410075	0.176992	0.0426528	0.664303
0.0410157	0.177277	0.0426569	0.660466
0.0410228	0.175507	0.0426737	0.661461
0.0410339	0.171229	0.0426863	0.661885
0.041041	0.173352	0.0426948	0.663606
0.0410492	0.167203	0.0427139	0.664306
0.0410563	0.167959	0.0427149	0.66525
0.0410584	0.171228	0.0427298	0.668134
0.0410789	0.174635	0.0427657	0.666595
0.0410945	0.17175	0.0427856	0.667573
0.0411172	0.17099	0.0427909	0.666229
0.0411178	0.170125	0.0428015	0.665505
0.0411424	0.169897	0.0428104	0.666948
0.0411476	0.169333	0.0428135	0.663104
0.0411722	0.168799	0.0428186	0.664474
0.0411737	0.171182	0.0428251	0.665324
0.0411738	0.16922	0.0428361	0.66798
0.0411836	0.168009	0.0428969	0.66817
0.0411999	0.165777	0.0429161	0.668249
0.0412065	0.166689	0.0429585	0.666217
0.0412228	0.161621	0.042982	0.666274
0.0412326	0.161944	0.0429845	0.66832
0.0412327	0.163395	0.0430268	0.668416
0.041236	0.167028	0.043056	0.668623
0.0412551	0.165877	0.043073	0.667118
0.0412676	0.167338	0.0430779	0.662316
0.0412866	0.16569	0.0430861	0.665049
0.0413466	0.164319	0.0431186	0.662657
0.0413673	0.167428	0.0431262	0.664326
0.0413873	0.168006	0.0431369	0.663454
0.041408	0.163733	0.0431399	0.663257
0.0414131	0.161619	0.043156	0.662085
0.041424	0.158028	0.0431782	0.661745
0.0414464	0.160183	0.0432049	0.659758
0.0414572	0.163246	0.043209	0.661102
0.0415777	0.157381	0.0432379	0.662995
0.0415796	0.158899	0.0432566	0.663153
0.0415822	0.158482	0.0432736	0.664203
0.0415831	0.157198	0.0433196	0.664394
0.041593	0.156808	0.0433223	0.664114
0.0416073	0.154112	0.0433761	0.66312
0.0416093	0.155022	0.0433764	0.663854
0.0416236	0.157029	0.04339	0.662267
0.0416335	0.159147	0.0434124	0.660992
0.0416344	0.161224	0.0434259	0.661899
0.041637	0.162272	0.0434301	0.660923
0.0416388	0.164059	0.0434428	0.660201
0.0416964	0.161855	0.0434866	0.659851
0.0416991	0.162382	0.0434907	0.662045
0.0417475	0.163354	0.0435028	0.660182
0.0417502	0.165134	0.043519	0.661399
0.0418645	0.164562	0.0435335	0.662506
0.0418654	0.162246	0.0435749	0.662138
0.0418769	0.160062	0.0436095	0.663195
0.0418831	0.157733	0.0436381	0.664656
0.0419074	0.157005	0.0436714	0.664144
0.0419136	0.160533	0.0436765	0.66381
0.0419248	0.156864	0.043711	0.665121
0.0419251	0.161623	0.0437188	0.664444
0.041926	0.157491	0.0437341	0.667401
0.0419292	0.155952	0.0437711	0.668995
0.0419293	0.159242	0.0437744	0.667913
0.0419427	0.157447	0.0438068	0.668249
0.0419621	0.160609	0.043816	0.668485
0.0419755	0.161465	0.0438193	0.669392
0.0419756	0.162564	0.0438303	0.668973
0.0419801	0.163283	0.0438501	0.673091
0.0420973	0.162753	0.0438671	0.675869
0.0421186	0.16387	0.0438758	0.676968
0.0421282	0.162381	0.0438791	0.675153
0.0421495	0.160718	0.0439226	0.67525
0.0422092	0.161129	0.0439527	0.676228
0.0422358	0.162662	0.0439557	0.674869
0.0422383	0.165479	0.0440207	0.671753
0.0422648	0.161004	0.0440287	0.67041
0.0422654	0.161856	0.044034	0.667355
0.0422716	0.162292	0.0440504	0.666272
0.0423159	0.160957	0.044061	0.665965
0.042322	0.166299	0.0440682	0.664866
0.0425458	0.165502	0.0441072	0.663845
0.042552	0.16338	0.0441226	0.665272
0.0425678	0.160779	0.0441297	0.66316
0.0425694	0.162269	0.0441351	0.663341
0.0425827	0.162527	0.0441481	0.664154
0.0425843	0.160149	0.0441857	0.663869
0.0426001	0.161397	0.0442006	0.664532
0.0426016	0.161022	0.0442255	0.664652
0.0426025	0.162426	0.0442284	0.661337
0.0426063	0.160632	0.0442666	0.660598
0.0426182	0.165659	0.0442956	0.660163
0.0426278	0.166106	0.0443018	0.659246
0.0426368	0.164276	0.044303	0.659709
0.0426464	0.162558	0.0443116	0.659336
0.0426583	0.162147	0.0443199	0.66145
0.0426621	0.164007	0.0443365	0.658621
0.042663	0.163135	0.0443509	0.658951
0.0426713	0.160185	0.0443712	0.657989
0.0426715	0.159363	0.0443922	0.658419
0.0427055	0.158951	0.0444397	0.65871
0.0427056	0.156434	0.0444927	0.658103
0.042714	0.156252	0.0444992	0.660788
0.0427157	0.158657	0.0445099	0.662969
0.0427187	0.160438	0.0445257	0.662791
0.0427235	0.161347	0.0445272	0.661825
0.0427263	0.164781	0.0445375	0.660938
0.0427289	0.159653	0.0445616	0.661331
0.0427357	0.158881	0.0445725	0.659795
0.0427534	0.156476	0.0445869	0.660498
0.0427602	0.155734	0.0446148	0.661367
0.0427628	0.155876	0.0446247	0.660812
0.0427656	0.159018	0.0446465	0.6606
0.0427734	0.163207	0.04465	0.660323
0.0427751	0.163747	0.0446588	0.66271
0.0428833	0.163061	0.0446596	0.66241
0.0428929	0.163903	0.044795	0.663496
0.0428981	0.16289	0.0448256	0.663129
0.0429101	0.163212	0.0448304	0.661294
0.0429147	0.163763	0.0448668	0.660811
0.0429267	0.166459	0.0448726	0.664028
0.0429319	0.16882	0.0448873	0.664564
0.0429415	0.165788	0.0448896	0.661526
0.0430528	0.162729	0.044891	0.662561
0.0430762	0.159497	0.0449132	0.662011
0.043083	0.160477	0.0449302	0.663389
0.0431044	0.157198	0.044952	0.66721
0.0431064	0.158453	0.0449556	0.666177
0.0431243	0.159587	0.0449859	0.666369
0.0431461	0.156686	0.0449876	0.664982
0.0431659	0.155449	0.0449902	0.667046
0.04317	0.159808	0.0449914	0.667775
0.0431778	0.162526	0.0449972	0.668305
0.0432036	0.165377	0.0450146	0.663915
0.0432114	0.164605	0.04504	0.668356
0.0432722	0.157011	0.0450673	0.668664
0.0432766	0.161686	0.0451001	0.664906
0.0432816	0.16334	0.0451012	0.665404
0.0432947	0.159581	0.0451062	0.664643
0.0433083	0.161709	0.0451822	0.664127
0.0433214	0.161572	0.0452387	0.665156
0.0433265	0.165605	0.0452474	0.663599
0.0433309	0.166871	0.045261	0.663575
0.0433837	0.162701	0.0452827	0.663014
0.043412	0.163714	0.0452963	0.666475
0.0434122	0.166361	0.0453313	0.66635
0.0434404	0.16279	0.0453496	0.669689
0.0435469	0.160971	0.0453746	0.671692
0.0435555	0.165073	0.045385	0.670815
0.0435614	0.166456	0.0453859	0.669456
0.0435658	0.16578	0.0453868	0.670518
0.0435888	0.162771	0.0453913	0.667525
0.0435933	0.164718	0.045394	0.667613
0.0435991	0.163922	0.045398	0.669751
0.0436078	0.167194	0.0454096	0.668221
0.0437112	0.169501	0.0454424	0.665965
0.0437291	0.170087	0.0454456	0.664818
0.0437549	0.17069	0.0454827	0.663825
0.0437707	0.171302	0.0454879	0.662977
0.0437715	0.166859	0.0454986	0.661486
0.0437727	0.169574	0.045538	0.660067
0.0438219	0.17184	0.0455502	0.656936
0.0438228	0.168967	0.0455533	0.656947
0.0438792	0.167389	0.0455754	0.656552
0.0438817	0.164534	0.0455849	0.655482
0.0439303	0.163706	0.0455936	0.652909
0.0439308	0.165345	0.0456486	0.651702
0.0439329	0.1629	0.0456552	0.650483
0.0439418	0.163065	0.0456582	0.650428
0.0439793	0.161406	0.0457109	0.649133
0.0439903	0.162674	0.0457341	0.651804
0.0440466	0.160979	0.0457553	0.651091
0.0440594	0.160234	0.0457705	0.653407
0.0440795	0.159672	0.0457999	0.651191
0.0440923	0.155546	0.0458573	0.656854
0.0440937	0.158704	0.0458762	0.656011
0.0440962	0.161173	0.045905	0.658964
0.0440963	0.158752	0.0459114	0.659607
0.044098	0.164786	0.0459251	0.661712
0.0441004	0.161213	0.0459478	0.660204
0.0441182	0.160117	0.0459912	0.66211
0.0441184	0.160246	0.045994	0.662165
0.0441218	0.16413	0.0460086	0.66495
0.0441258	0.159093	0.0460106	0.665331
0.0441292	0.160787	0.046011	0.665158
0.0441294	0.161189	0.0460131	0.668193
0.0441471	0.162428	0.046025	0.664929
0.0441476	0.164344	0.0460404	0.663127
0.0441495	0.164547	0.0460409	0.666815
0.0441512	0.167962	0.0460711	0.667037
0.0441513	0.160314	0.0460823	0.667347
0.0441538	0.159905	0.0461197	0.668516
0.0441704	0.159421	0.0461479	0.669547
0.0441858	0.159108	0.0461651	0.66937
0.0442085	0.156017	0.0462174	0.668749
0.0442569	0.155461	0.0462241	0.670406
0.0442829	0.155852	0.0462346	0.668229
0.0442899	0.159335	0.0462453	0.671565
0.0443159	0.159715	0.0462462	0.670756
0.0444177	0.160576	0.0462821	0.667271
0.0444202	0.161284	0.0462856	0.669953
0.0444261	0.157802	0.046287	0.668207
0.0444387	0.155788	0.046292	0.663951
0.0444582	0.155715	0.0462947	0.66103
0.0444708	0.151558	0.0463091	0.65684
0.0444766	0.152352	0.0463306	0.654872
0.0444791	0.156524	0.0463467	0.653984
0.0445255	0.152718	0.0463543	0.654515
0.0445414	0.157205	0.0463837	0.657843
0.0445709	0.157274	0.0463939	0.657809
0.0445867	0.158293	0.0463945	0.659292
0.0446347	0.155948	0.0463983	0.656216
0.0446398	0.151985	0.0464305	0.656857
0.0446548	0.154287	0.0464827	0.657476
0.0446622	0.154904	0.0464962	0.656455
0.0446649	0.15304	0.0465202	0.657976
0.0446722	0.15321	0.0465354	0.657654
0.0446871	0.148026	0.0465441	0.658826
0.0446873	0.151479	0.0465447	0.658935
0.0446924	0.145323	0.046563	0.658336
0.0446995	0.150183	0.04657	0.659277
0.0447348	0.15239	0.0465967	0.660329
0.0447472	0.15626	0.0465998	0.662411
0.0448489	0.153868	0.0466666	0.662057
0.0448563	0.154959	0.0466863	0.66142
0.0448606	0.156194	0.0467048	0.659603
0.0448946	0.156858	0.0467146	0.65777
0.0448989	0.157476	0.0467451	0.659184
0.0449002	0.160601	0.0467511	0.65822
0.0449064	0.160567	0.0467567	0.654515
0.0449128	0.158072	0.0467735	0.656644
0.0449153	0.159679	0.0468238	0.656196
0.0449193	0.156759	0.0468415	0.658757
0.0449427	0.156209	0.0468667	0.656868
0.0449467	0.16325	0.0468717	0.658575
0.0449492	0.160628	0.0468728	0.657877
0.0449617	0.156029	0.046944	0.65898
0.045011	0.158663	0.0469546	0.657374
0.0450335	0.15734	0.0469613	0.656449
0.0450416	0.156769	0.0469666	0.656821
0.045064	0.159034	0.0469747	0.657997
0.0450713	0.156778	0.0469989	0.657771
0.0450763	0.157669	0.0470227	0.658299
0.0451051	0.157513	0.047051	0.655131
0.0451101	0.158021	0.0470602	0.653095
0.0452218	0.160929	0.0470608	0.651058
0.0452491	0.158538	0.0470959	0.650849
0.0452506	0.154322	0.0471059	0.65402
0.0452779	0.1501	0.0471262	0.655582
0.045331	0.153081	0.0471525	0.653222
0.0453351	0.153134	0.0471678	0.657306
0.0453425	0.154111	0.0471936	0.657383
0.0453483	0.157155	0.0472153	0.659759
0.0453629	0.152804	0.0472305	0.658157
0.0453687	0.153897	0.0472669	0.659574
0.0453761	0.15202	0.0472716	0.663163
0.0453792	0.152396	0.0473078	0.665035
0.0453803	0.153926	0.047315	0.661948
0.0453882	0.153717	0.0473234	0.667045
0.0454287	0.150901	0.0473652	0.668241
0.0454377	0.149079	0.0473773	0.67203
0.0455361	0.145815	0.04739	0.672273
0.04555	0.14369	0.0474234	0.67353
0.0455829	0.143811	0.0474497	0.674223
0.0455883	0.142766	0.0474643	0.674998
0.0455968	0.143725	0.047479	0.676217
0.0456054	0.144575	0.0475146	0.674638
0.0456326	0.14602	0.0475189	0.674494
0.0456413	0.144665	0.0475396	0.677541
0.0456497	0.143767	0.0475401	0.677828
0.0456649	0.146233	0.0475435	0.677556
0.0456782	0.14396	0.0475513	0.676309
0.0456941	0.142548	0.0475553	0.678264
0.0457018	0.143418	0.047559	0.675189
0.0457024	0.147021	0.0476022	0.675693
0.0457122	0.1465	0.0476071	0.673521
0.0457194	0.148155	0.0476172	0.671692
0.0457285	0.145091	0.0476278	0.670894
0.0457357	0.147938	0.0476329	0.674456
0.0457455	0.149006	0.0476336	0.672977
0.0457537	0.147154	0.0476706	0.670024
0.0457981	0.144112	0.047711	0.670656
0.04582	0.151684	0.0477124	0.669022
0.0458373	0.148158	0.0477398	0.669139
0.0458592	0.149248	0.0477409	0.666181
0.045956	0.150065	0.0477417	0.669173
0.0459592	0.145262	0.0477464	0.666077
0.04596	0.144777	0.0477508	0.664959
0.0459827	0.139508	0.0477821	0.666722
0.0459878	0.140766	0.047784	0.66582
0.0460077	0.138766	0.0477916	0.662071
0.0460102	0.142513	0.0477925	0.659629
0.0460105	0.143955	0.0478026	0.660329
0.0460113	0.147366	0.0478039	0.660402
0.0460144	0.143926	0.0478122	0.661147
0.0460182	0.146597	0.0479093	0.661824
0.0460346	0.143137	0.0479096	0.662074
0.0460401	0.142884	0.0479922	0.662375
0.0460565	0.140664	0.0479957	0.659695
0.0460625	0.140921	0.0480216	0.655762
0.0460644	0.142553	0.0480704	0.653248
0.0460649	0.146837	0.0480826	0.657155
0.0460669	0.14702	0.0481082	0.660608
0.0461137	0.148658	0.0481385	0.665685
0.0461158	0.148608	0.0481548	0.666877
0.0461161	0.147665	0.0481562	0.669133
0.0461353	0.149466	0.0481649	0.665838
0.0461473	0.145399	0.0481711	0.663003
0.0461625	0.147991	0.0481815	0.659519
0.0461667	0.145002	0.0481821	0.66023
0.0461706	0.143185	0.0482043	0.663523
0.0461826	0.142715	0.0482119	0.661724
0.0461828	0.141828	0.048241	0.662862
0.0462036	0.142869	0.0482548	0.664703
0.0462038	0.139921	0.0482714	0.66246
0.0462158	0.139174	0.0482923	0.663742
0.0462239	0.145048	0.048308	0.661035
0.0462693	0.139738	0.0483135	0.663468
0.0462734	0.146171	0.0483354	0.664699
0.0463203	0.139335	0.0483582	0.661448
0.0463243	0.139875	0.0483947	0.662175
0.0464233	0.137463	0.0484182	0.661583
0.0464513	0.143577	0.0484207	0.662204
0.0464523	0.140553	0.0484534	0.665662
0.0464728	0.143022	0.0484631	0.664334
0.0464803	0.145988	0.048484	0.669101
0.046488	0.141273	0.048511	0.66744
0.0465187	0.139812	0.0485171	0.670711
0.0465339	0.140806	0.0485179	0.674556
0.0465782	0.140448	0.0485261	0.675759
0.0465838	0.141015	0.0485449	0.676413
0.0466288	0.141291	0.048552	0.676253
0.0466344	0.142438	0.0485855	0.675495
0.0467295	0.141426	0.0485895	0.671368
0.0467303	0.141125	0.0486097	0.674721
0.0467368	0.142967	0.0486186	0.670461
0.0467423	0.144145	0.0486253	0.675492
0.0467478	0.142689	0.0486355	0.675597
0.0467512	0.138817	0.0486399	0.671021
0.0467694	0.132727	0.0486558	0.669176
0.0467728	0.132546	0.0486606	0.667326
0.0467784	0.130885	0.0486662	0.665332
0.0467838	0.130168	0.0486857	0.664722
0.0467903	0.126943	0.0487047	0.665873
0.0467911	0.128161	0.0487362	0.665961
0.0469872	0.130771	0.0487668	0.665585
0.0469897	0.130052	0.0487679	0.65944
0.0469943	0.133175	0.0487934	0.657082
0.0470112	0.131121	0.0488382	0.659232
0.0470205	0.133001	0.0488517	0.657521
0.0470374	0.134454	0.0488605	0.65601
0.047042	0.136201	0.0488986	0.655076
0.0470445	0.138071	0.0489112	0.657011
0.0470498	0.133625	0.0489357	0.659196
0.0470838	0.132547	0.0489625	0.658816
0.0470899	0.128744	0.0489673	0.656425
0.0470995	0.131381	0.0489783	0.65985
0.0471019	0.135532	0.048996	0.655442
0.0471162	0.132248	0.0490163	0.655715
0.0471192	0.129265	0.0490304	0.655672
0.0471334	0.131146	0.0490323	0.652294
0.0471358	0.132941	0.0490392	0.648572
0.0471454	0.133948	0.0491057	0.652003
0.0471892	0.134006	0.0491212	0.652841
0.0472136	0.127704	0.0491356	0.655508
0.0472249	0.127578	0.0491364	0.655156
0.0472396	0.124246	0.0492195	0.653357
0.0472493	0.127716	0.049224	0.651159
0.0472507	0.128328	0.0492273	0.651361
0.0472554	0.128867	0.0492418	0.65138
0.0472624	0.130689	0.0492487	0.651604
0.0472776	0.129992	0.0492552	0.648343
0.0472845	0.130867	0.0492562	0.646013
0.0472893	0.128039	0.049257	0.644403
0.0473004	0.129849	0.0492636	0.643674
0.0473417	0.12825	0.0492666	0.646719
0.0473676	0.127801	0.0492742	0.648495
0.0473749	0.125011	0.0493688	0.647406
0.0473974	0.123723	0.0493876	0.649381
0.0474008	0.126818	0.0493932	0.651416
0.047414	0.130051	0.0494107	0.651579
0.0474296	0.129116	0.0494147	0.652367
0.0474462	0.129796	0.0494391	0.649194
0.0474921	0.129649	0.0494446	0.651655
0.0474921	0.129936	0.0494741	0.647606
0.0474936	0.133488	0.0494891	0.651264
0.0475023	0.131372	0.0495077	0.653198
0.0475024	0.138021	0.0495093	0.64993
0.0475085	0.141528	0.0495284	0.652002
0.0475095	0.140105	0.0495368	0.652984
0.0475132	0.138498	0.0495439	0.655655
0.0475323	0.135245	0.0495876	0.653933
0.047536	0.133968	0.049624	0.654658
0.047537	0.134817	0.0496351	0.654742
0.0475429	0.13212	0.0496424	0.655479
0.0475431	0.133535	0.0496493	0.655257
0.0475433	0.134396	0.0496559	0.656604
0.0475519	0.135869	0.0496996	0.661735
0.0475534	0.137754	0.0497113	0.662135
0.0475534	0.1414	0.0497184	0.662469
0.0475562	0.137825	0.0497342	0.661417
0.0475901	0.134729	0.0497569	0.663325
0.0476034	0.135173	0.04976	0.661315
0.0476951	0.132163	0.0497687	0.662913
0.0477224	0.136137	0.0497992	0.661757
0.0477257	0.139211	0.0498179	0.664135
0.047753	0.136842	0.0498194	0.664596
0.047853	0.135766	0.0498234	0.670615
0.0478624	0.134015	0.0498489	0.667287
0.0478864	0.135366	0.0498833	0.66633
0.0478958	0.138109	0.0498933	0.666259
0.0479436	0.138814	0.0499058	0.662526
0.0479476	0.132655	0.0499109	0.661037
0.047963	0.139965	0.0499224	0.661444
0.047971	0.140227	0.0499282	0.657994
0.0479778	0.141308	0.0499408	0.657669
0.0479858	0.142498	0.0499439	0.655866
0.0480012	0.139824	0.0499644	0.652771
0.0480052	0.144799	0.0499825	0.65781
0.0480945	0.143148	0.0499953	0.656278
0.0481045	0.140972	0.0499964	0.656153
0.0481435	0.142128	0.050036	0.654138
0.0481478	0.143532	0.050049	0.6508
0.0481485	0.140944	0.0500712	0.651516
0.0481486	0.138883	0.0500752	0.647856
0.0481535	0.142574	0.0500778	0.650151
0.0481673	0.142791	0.0500971	0.650707
0.0481803	0.140473	0.0501238	0.648555
0.0481989	0.142973	0.0501718	0.642275
0.048199	0.142302	0.0502005	0.644893
0.0481998	0.143134	0.0502235	0.645933
0.048245	0.141638	0.0502397	0.647836
0.0482464	0.138288	0.0502723	0.650211
0.0482487	0.137777	0.0502944	0.648352
0.0482729	0.136106	0.0503465	0.651785
0.0482735	0.136398	0.0503504	0.649733
0.0482976	0.134762	0.0503618	0.650168
0.0482999	0.138487	0.0503632	0.652819
0.0483004	0.142448	0.0503761	0.654285
0.0483014	0.142153	0.0503772	0.657484
0.048312	0.145075	0.0503816	0.658988
0.0483335	0.146854	0.0504564	0.661666
0.0483451	0.146562	0.0504613	0.661679
0.0484408	0.142942	0.0504868	0.661206
0.0484439	0.144865	0.0505008	0.658299
0.0484477	0.145471	0.0505018	0.664302
0.0484554	0.143907	0.0505273	0.666067
0.0484872	0.142031	0.0505374	0.667693
0.0484949	0.138862	0.0505413	0.670018
0.0484987	0.138727	0.0505517	0.671932
0.0485018	0.13739	0.0505581	0.673187
0.0485886	0.134354	0.0505716	0.669744
0.0486062	0.13803	0.0505812	0.669818
0.0486325	0.139938	0.0506229	0.66781
0.0486501	0.140703	0.0506345	0.670522
0.0487368	0.139105	0.0506467	0.670985
0.048739	0.137499	0.05065	0.674024
0.0487444	0.138194	0.0506864	0.672015
0.0487604	0.138593	0.0506943	0.669902
0.0487736	0.140753	0.0507327	0.672509
0.0487863	0.14177	0.0507439	0.678778
0.0487863	0.145892	0.0507446	0.677657
0.0487897	0.14838	0.0507533	0.675682
0.048795	0.15015	0.0507673	0.67405
0.0487973	0.149875	0.0507818	0.673082
0.0487977	0.151991	0.0508058	0.675936
0.0488115	0.147944	0.0508197	0.67447
0.0488208	0.145023	0.0508423	0.673263
0.0488346	0.143252	0.0508555	0.674423
0.0488419	0.143462	0.0508594	0.670795
0.048846	0.146261	0.0508629	0.670891
0.048846	0.150069	0.0508699	0.675541
0.0488557	0.149991	0.0509041	0.676706
0.0488747	0.149013	0.0509188	0.677278
0.0488837	0.150024	0.0509301	0.677284
0.0488885	0.152242	0.0509319	0.675368
0.0489057	0.153547	0.0509378	0.673209
0.0489227	0.152511	0.0509574	0.673759
0.0489447	0.153002	0.0509589	0.671805
0.0489847	0.146862	0.0509748	0.670815
0.0489862	0.145505	0.0509854	0.671184
0.0490068	0.144608	0.0510006	0.67574
0.0490099	0.144197	0.0510237	0.674425
0.0490143	0.143862	0.051027	0.67666
0.0490173	0.143418	0.0510404	0.673395
0.0490317	0.144073	0.0510612	0.670368
0.0490379	0.145052	0.051106	0.669612
0.0490395	0.148099	0.0511076	0.667736
0.0490582	0.149442	0.0511503	0.671683
0.0490637	0.148365	0.051199	0.669431
0.0490902	0.149616	0.0512212	0.670862
0.04913	0.150232	0.0512309	0.669087
0.0491368	0.147003	0.0512434	0.668514
0.0491803	0.145195	0.051244	0.670107
0.0491871	0.143834	0.05126	0.668786
0.0492252	0.143108	0.0512619	0.668712
0.0492389	0.14209	0.0512777	0.662732
0.0492456	0.139477	0.0512784	0.667467
0.0492663	0.132774	0.0513081	0.666861
0.0492729	0.134946	0.0513132	0.665341
0.0492864	0.138413	0.0513497	0.66131
0.0492866	0.137711	0.0513566	0.66005
0.0492887	0.140358	0.051378	0.657311
0.0493204	0.136852	0.0513796	0.653974
0.0493227	0.135709	0.0513887	0.654382
0.0494195	0.140107	0.0514211	0.652418
0.0494309	0.142472	0.0514315	0.649347
0.0494353	0.145495	0.0514331	0.651273
0.0494355	0.140906	0.0514532	0.654667
0.0494648	0.138402	0.0514595	0.654278
0.049465	0.137222	0.0514844	0.658608
0.0494693	0.140559	0.0514919	0.65696
0.0494699	0.137005	0.0515282	0.654131
0.0494745	0.13932	0.0516133	0.657546
0.0494807	0.139758	0.0516148	0.662873
0.0494904	0.13903	0.051627	0.661696
0.0494977	0.138954	0.0516412	0.663792
0.0494994	0.13822	0.0516438	0.659047
0.0495068	0.139941	0.0516679	0.662845
0.0495227	0.145115	0.0516881	0.659872
0.0495272	0.142286	0.0517122	0.664268
0.0495651	0.137185	0.0517477	0.664414
0.0495779	0.138717	0.0517545	0.664927
0.0496127	0.139484	0.0517692	0.666409
0.0496146	0.138126	0.0517856	0.665487
0.0496228	0.137414	0.0517881	0.663501
0.0496254	0.135714	0.0517972	0.662611
0.0496643	0.133343	0.0518212	0.668586
0.0496716	0.131243	0.0518293	0.664521
0.0496726	0.130753	0.0518344	0.662717
0.0496784	0.134861	0.0518501	0.662016
0.0497053	0.137189	0.05187	0.661742
0.0497121	0.13668	0.0518774	0.660215
0.0497574	0.141041	0.0518874	0.661099
0.0497761	0.140879	0.051922	0.663112
0.0498003	0.148452	0.0519397	0.661452
0.0498189	0.14789	0.051975	0.661897
0.0499058	0.146208	0.0519818	0.659866
0.0499283	0.150308	0.0519881	0.660478
0.0499364	0.152307	0.0520337	0.662465
0.0499589	0.148911	0.0520379	0.661344
0.050007	0.147668	0.0520385	0.660749
0.050016	0.149748	0.0520498	0.663002
0.0500405	0.14669	0.0520523	0.664086
0.0500495	0.146439	0.0520656	0.661934
0.050096	0.147567	0.0520794	0.66202
0.0501229	0.152498	0.0520817	0.659181
0.050125	0.154136	0.0520988	0.654286
0.0501518	0.149793	0.0521011	0.655813
0.05019	0.147311	0.0521403	0.652929
0.0501946	0.152119	0.0521418	0.657698
0.0501997	0.152879	0.0521554	0.65487
0.0502125	0.15285	0.0521599	0.655022
0.0502264	0.153923	0.0521798	0.652792
0.0502392	0.153305	0.0521881	0.652147
0.0502443	0.154178	0.0522144	0.650532
0.0502489	0.156702	0.0522178	0.65387
0.0502847	0.158879	0.0522507	0.653357
0.0503091	0.158313	0.052254	0.651482
0.0503205	0.159838	0.0523279	0.647888
0.050332	0.153321	0.0523396	0.645736
0.0503364	0.155973	0.0523615	0.648597
0.0503371	0.155846	0.0523974	0.646478
0.0503448	0.157152	0.0524049	0.64754
0.0503549	0.154946	0.052423	0.645006
0.0503699	0.153906	0.0524359	0.649797
0.0503877	0.156824	0.0524467	0.64918
0.0503884	0.155687	0.0524726	0.648308
0.0503928	0.153077	0.0524747	0.652346
0.0504271	0.151234	0.0524866	0.6523
0.0504279	0.146411	0.0524868	0.648066
0.0504308	0.145722	0.0524874	0.647644
0.050433	0.146836	0.0525078	0.649571
0.0504353	0.148028	0.0525093	0.65034
0.0504411	0.146934	0.0525528	0.6505
0.0504465	0.151027	0.0525781	0.651108
0.0504537	0.153371	0.0525801	0.65139
0.0504613	0.150138	0.0525901	0.653012
0.0504685	0.154767	0.0525998	0.652157
0.0504738	0.150276	0.0526003	0.650166
0.0504742	0.152417	0.0526175	0.649682
0.0504796	0.157272	0.0526177	0.650589
0.050482	0.157817	0.0526565	0.653324
0.0504842	0.156494	0.0526983	0.653715
0.0504871	0.158164	0.0527208	0.65388
0.0504878	0.155253	0.052726	0.655995
0.0504912	0.154804	0.0527295	0.65498
0.0505187	0.154506	0.0527517	0.653494
0.0505356	0.15449	0.0527756	0.653398
0.0505691	0.156335	0.0527851	0.653641
0.0505904	0.152888	0.052789	0.653929
0.0506091	0.156186	0.0527952	0.65477
0.0506197	0.157048	0.0528017	0.654762
0.0506234	0.159508	0.052832	0.652794
0.0506304	0.158239	0.0528458	0.653401
0.0506707	0.157944	0.052851	0.65771
0.0506744	0.16212	0.0528607	0.650655
0.0507598	0.167111	0.0528688	0.651707
0.0507869	0.16325	0.0528927	0.652386
0.0507907	0.162882	0.0529112	0.657316
0.0508178	0.160366	0.0529146	0.659475
0.0508533	0.160304	0.0529684	0.662409
0.0508643	0.162431	0.0529925	0.662247
0.0509019	0.160294	0.0529933	0.659497
0.0509022	0.16156	0.0530089	0.661085
0.050903	0.158563	0.0530363	0.663095
0.0509073	0.158206	0.0530396	0.663065
0.0509128	0.163179	0.0530766	0.662209
0.0509273	0.164321	0.0530882	0.662483
0.050933	0.167628	0.0530885	0.659034
0.0509529	0.170535	0.0531054	0.663204
0.0509541	0.172264	0.0531432	0.664831
0.0509572	0.172892	0.0531503	0.663609
0.0509581	0.170106	0.053159	0.661136
0.0509674	0.168084	0.0531636	0.663123
0.050987	0.164842	0.0531831	0.65906
0.0509934	0.164575	0.0531834	0.659833
0.0509986	0.161646	0.053203	0.655454
0.0510002	0.158503	0.0532065	0.656882
0.0510131	0.157409	0.0532154	0.652996
0.0510184	0.158066	0.053222	0.653277
0.0510299	0.159098	0.0532318	0.65328
0.0510352	0.158131	0.0532694	0.651932
0.0510497	0.163507	0.0532753	0.652805
0.0510549	0.16037	0.0532813	0.651773
0.0512767	0.16358	0.0532892	0.653473
0.0512768	0.165259	0.0533135	0.650789
0.0512832	0.165627	0.0533626	0.653242
0.0513051	0.167677	0.0533778	0.655173
0.0513053	0.168617	0.053407	0.65501
0.0513271	0.167168	0.053418	0.652227
0.0513335	0.166793	0.0534284	0.655444
0.0513336	0.162838	0.0534364	0.653293
0.0513679	0.163359	0.0534482	0.65035
0.0513831	0.155141	0.0534621	0.652626
0.0514138	0.15568	0.0534874	0.652397
0.0514281	0.158312	0.053494	0.6588
0.051429	0.158238	0.0534948	0.657364
0.0514621	0.151854	0.0535055	0.658521
0.0514736	0.149387	0.0535148	0.656004
0.0514758	0.152487	0.0535408	0.658052
0.0515075	0.149348	0.0535962	0.654544
0.0515097	0.15384	0.0535967	0.653284
0.0515608	0.151857	0.0535987	0.653548
0.051576	0.150042	0.0536077	0.651181
0.0515932	0.148843	0.0536227	0.651439
0.0516003	0.148583	0.0536288	0.651931
0.051601	0.149867	0.0536368	0.6524
0.0516085	0.154795	0.0536693	0.650148
0.051612	0.153086	0.0536845	0.650507
0.0516132	0.151693	0.0537034	0.651857
0.0516163	0.153279	0.0537064	0.653729
0.0516183	0.152987	0.0537159	0.657468
0.0516438	0.150106	0.0537323	0.657278
0.0516458	0.149716	0.0537337	0.656723
0.0516489	0.153271	0.0538346	0.654601
0.0516502	0.152882	0.0538637	0.654384
0.0516611	0.155501	0.0538728	0.654273
0.0516618	0.15487	0.053901	0.654969
0.0517412	0.157786	0.0539153	0.656724
0.0517491	0.156416	0.0539381	0.652712
0.0517911	0.156947	0.0539794	0.651043
0.051799	0.156357	0.0539816	0.651774
0.0518323	0.159113	0.053991	0.652349
0.0518425	0.163914	0.0539913	0.650308
0.051849	0.164343	0.0540049	0.649996
0.051856	0.161665	0.0540223	0.649479
0.0518692	0.162146	0.054024	0.647117
0.0518762	0.162847	0.0540349	0.648069
0.0518789	0.161025	0.0540494	0.649707
0.0518825	0.165417	0.0540586	0.648493
0.0518827	0.162867	0.0540671	0.648192
0.0518928	0.161727	0.0540673	0.647653
0.051904	0.162503	0.0540776	0.648262
0.0519042	0.160743	0.0540989	0.649041
0.0519134	0.155822	0.0541281	0.646568
0.0519135	0.157846	0.0541499	0.645054
0.051935	0.156358	0.0541647	0.642808
0.0519386	0.161183	0.0541693	0.645605
0.0519705	0.159653	0.0541701	0.643178
0.0519734	0.157698	0.054177	0.645636
0.0519927	0.15796	0.0541954	0.644731
0.0519993	0.159206	0.0541954	0.648348
0.0520027	0.159347	0.0542107	0.649388
0.0520094	0.160411	0.0542587	0.649054
0.0520286	0.157431	0.0542661	0.649246
0.0520315	0.160441	0.0542712	0.650486
0.0521097	0.159437	0.0542807	0.650723
0.0521361	0.161234	0.0542961	0.650826
0.052142	0.165074	0.0543192	0.649478
0.0521639	0.169308	0.0543388	0.64496
0.0521684	0.171749	0.0543597	0.640571
0.0521726	0.169148	0.0543648	0.642586
0.0521974	0.170762	0.0543783	0.640812
0.0522061	0.171008	0.0543998	0.638844
0.0522522	0.16851	0.054419	0.640737
0.0522693	0.167949	0.0544238	0.64119
0.0522842	0.170143	0.0544368	0.641975
0.0522919	0.168845	0.0544385	0.639297
0.0522933	0.171707	0.0544685	0.64036
0.0523014	0.174424	0.0544777	0.640664
0.0523025	0.173255	0.054481	0.642724
0.0523125	0.174645	0.0544861	0.646074
0.0523327	0.172798	0.0544923	0.644848
0.0523426	0.174684	0.0545099	0.642042
0.0523519	0.170278	0.0545135	0.640977
0.0523533	0.170709	0.0545393	0.638256
0.0523834	0.167986	0.0546043	0.640915
0.0523997	0.16483	0.0546065	0.64338
0.0524284	0.165874	0.054609	0.64221
0.0524295	0.165521	0.0546343	0.645606
0.052443	0.165847	0.0546547	0.644814
0.0524447	0.162684	0.0546752	0.644365
0.0524766	0.169815	0.0547013	0.646171
0.0524901	0.171242	0.0547133	0.650248
0.0525223	0.170404	0.0547213	0.65191
0.0525251	0.168292	0.0547368	0.653223
0.0525258	0.171354	0.0547423	0.656812
0.0525499	0.172557	0.0547442	0.658069
0.0525522	0.174425	0.0547498	0.656921
0.0525747	0.172792	0.0547506	0.657485
0.0525763	0.171339	0.0547825	0.657151
0.0525771	0.16981	0.0547894	0.657061
0.0525798	0.173908	0.0548213	0.655703
0.0525854	0.177168	0.0548552	0.65609
0.0526079	0.174259	0.054862	0.659596
0.0526155	0.173118	0.0548756	0.658305
0.0526176	0.173536	0.0548861	0.657318
0.0526186	0.174861	0.0548948	0.653794
0.0526667	0.175792	0.0549512	0.655727
0.0526688	0.179531	0.0549663	0.653443
0.0527932	0.182702	0.0549771	0.654352
0.0527967	0.183852	0.0549887	0.652345
0.0528002	0.183287	0.0549949	0.650095
0.0528122	0.186356	0.0550008	0.651409
0.0528357	0.182394	0.0550041	0.649397
0.0528425	0.180264	0.0550592	0.65081
0.0528477	0.187777	0.0550622	0.651547
0.0528512	0.188885	0.055073	0.65322
0.0528547	0.186973	0.0550951	0.652893
0.0528658	0.186909	0.0551091	0.653027
0.0528727	0.183633	0.0551122	0.656639
0.0528961	0.18548	0.0551305	0.653569
0.0529302	0.184646	0.0551436	0.653746
0.0529407	0.181848	0.0551471	0.653286
0.052979	0.18104	0.0551697	0.656073
0.0529895	0.179215	0.0551827	0.656433
0.053025	0.174252	0.0551882	0.659098
0.053044	0.175285	0.0551883	0.656416
0.0530565	0.174546	0.0551979	0.657596
0.0530676	0.173101	0.0552351	0.655285
0.0530725	0.176053	0.0552431	0.650703
0.0530726	0.179876	0.0552999	0.649655
0.0530756	0.180625	0.0553025	0.649921
0.0530853	0.179168	0.0553222	0.652308
0.0531055	0.18054	0.0553472	0.653886
0.0531124	0.175823	0.0553582	0.656743
0.0531182	0.176517	0.0553875	0.656277
0.0531183	0.176195	0.0553925	0.655102
0.0531232	0.17077	0.0553993	0.657084
0.0531399	0.172642	0.0554127	0.658408
0.0531411	0.169697	0.0554308	0.658468
0.0531686	0.169853	0.0554456	0.658982
0.053335	0.169703	0.0554492	0.657024
0.0533497	0.167143	0.0554622	0.658281
0.0533803	0.17019	0.0554931	0.657931
0.0533813	0.170967	0.055524	0.656999
0.053396	0.174425	0.0555322	0.659957
0.0534047	0.178847	0.0555367	0.660986
0.0534161	0.177307	0.0555808	0.660686
0.0534248	0.175206	0.0555865	0.661454
0.0534269	0.175687	0.0555872	0.661431
0.0534331	0.178347	0.0555872	0.662499
0.0534404	0.176016	0.0555936	0.662669
0.0534478	0.180923	0.055604	0.662823
0.0534627	0.180988	0.0556212	0.663886
0.0534693	0.181398	0.0556378	0.667066
0.0534773	0.181398	0.0556402	0.66594
0.0534836	0.181867	0.0556479	0.665867
0.0534856	0.179515	0.0556489	0.660809
0.0534867	0.178971	0.0556649	0.658603
0.0535134	0.177369	0.0556668	0.656082
0.0535152	0.178356	0.0556858	0.655921
0.0535308	0.178888	0.0556932	0.658758
0.0535409	0.177282	0.0556966	0.662758
0.0535487	0.17255	0.0557098	0.660331
0.0535744	0.172889	0.0557213	0.662048
0.0536172	0.170241	0.0557437	0.660337
0.0536483	0.170459	0.055748	0.660929
0.0536489	0.167061	0.0557712	0.663506
0.0536512	0.164731	0.0558052	0.666343
0.0536553	0.163274	0.0558141	0.668957
0.0536607	0.166811	0.055832	0.669239
0.0536609	0.170226	0.0558327	0.668335
0.053663	0.168962	0.0558699	0.668733
0.0536698	0.169584	0.0558847	0.672505
0.0536699	0.170357	0.0558974	0.670881
0.0536878	0.171046	0.0559014	0.669634
0.053688	0.173561	0.0559093	0.667832
0.0536948	0.1721	0.0559326	0.664069
0.0536969	0.172442	0.0559333	0.662279
0.0536971	0.172537	0.0559501	0.662179
0.0537025	0.170063	0.0559759	0.660113
0.0537088	0.172897	0.0559857	0.661454
0.0537095	0.174784	0.0560341	0.663144
0.0537936	0.175608	0.056072	0.663854
0.0537978	0.181169	0.0560736	0.662192
0.0538275	0.181884	0.0561152	0.659528
0.053828	0.179978	0.0561206	0.657966
0.0538317	0.18014	0.0561224	0.655811
0.053855	0.179979	0.0561378	0.654741
0.0538593	0.185261	0.056218	0.655334
0.0538728	0.18126	0.0562254	0.651495
0.0538743	0.183442	0.056228	0.649672
0.0538757	0.184289	0.0562331	0.646647
0.0538804	0.186891	0.0562369	0.646276
0.0538863	0.184341	0.0562374	0.643152
0.0538965	0.184575	0.0562616	0.644837
0.0538993	0.189645	0.0562819	0.645391
0.053904	0.193766	0.0562932	0.645226
0.0539067	0.193903	0.0563153	0.646545
0.0539228	0.192323	0.0563163	0.644363
0.0539276	0.191784	0.0563462	0.6451
0.053929	0.189443	0.0563558	0.644512
0.0539304	0.191637	0.0563593	0.642339
0.0540148	0.19483	0.0563767	0.641972
0.0540211	0.194811	0.0563767	0.642265
0.0540484	0.192938	0.0563833	0.644376
0.0540486	0.188538	0.0564041	0.644652
0.0540548	0.184428	0.0564207	0.644241
0.0540684	0.181809	0.0564253	0.641637
0.0540899	0.175972	0.0564501	0.642556
0.0541099	0.178511	0.0564582	0.644007
0.0543137	0.174804	0.0564613	0.643807
0.0543159	0.178283	0.0564693	0.646682
0.05432	0.180035	0.0564858	0.64354
0.0543235	0.174993	0.0564895	0.639993
0.0543295	0.178816	0.0565155	0.638834
0.0543317	0.176663	0.0565301	0.641033
0.0543365	0.178896	0.0565521	0.640927
0.0543439	0.176554	0.0565729	0.640644
0.0543448	0.179388	0.056617	0.641496
0.0543522	0.17957	0.05664	0.644669
0.054357	0.182381	0.0566578	0.646574
0.0543592	0.185781	0.0566671	0.643924
0.0543653	0.191503	0.0566729	0.638981
0.0543687	0.192535	0.056684	0.640831
0.0543728	0.190558	0.056684	0.642354
0.054375	0.193542	0.0567076	0.642869
0.0544033	0.194921	0.056714	0.645755
0.0544122	0.190171	0.0567161	0.649942
0.0544463	0.188674	0.05672	0.650279
0.0544528	0.188673	0.0567233	0.649098
0.0544592	0.188538	0.0567429	0.644819
0.0544617	0.18643	0.0567673	0.64698
0.0544937	0.18955	0.0567673	0.647307
0.0545067	0.18543	0.0567747	0.645966
0.0546214	0.185335	0.056813	0.642841
0.0546397	0.186125	0.0568398	0.643107
0.0546645	0.182813	0.0568515	0.645356
0.0546829	0.188212	0.0568577	0.646464
0.0547138	0.187874	0.0568793	0.648183
0.0547144	0.186497	0.056885	0.651297
0.054718	0.18877	0.0568997	0.650428
0.0547282	0.189495	0.0569111	0.651454
0.0547513	0.192641	0.0569308	0.654862
0.0547615	0.191127	0.0569422	0.651837
0.0547651	0.192211	0.0569533	0.648081
0.0547657	0.188936	0.0569679	0.650331
0.0548006	0.190942	0.0569891	0.648349
0.0548007	0.189442	0.0570043	0.648898
0.0548026	0.184308	0.0570124	0.649292
0.0548232	0.18669	0.0571095	0.6486
0.0548312	0.186975	0.0571109	0.648491
0.0548518	0.187809	0.0571152	0.649566
0.0548538	0.187194	0.057117	0.651982
0.0548538	0.187042	0.0571328	0.654847
0.0549279	0.188119	0.0571351	0.655573
0.0549516	0.189567	0.0571353	0.657696
0.0549647	0.188802	0.0571503	0.660073
0.0549719	0.18522	0.0571519	0.660955
0.054974	0.185998	0.057158	0.664673
0.0549746	0.184182	0.0571831	0.661693
0.0549779	0.182367	0.0571847	0.657195
0.0549884	0.188761	0.057189	0.655943
0.0549969	0.192769	0.0572154	0.654908
0.0550005	0.193907	0.0572282	0.657945
0.055003	0.194704	0.0572588	0.657979
0.0550066	0.192276	0.0572664	0.658861
0.0550158	0.191101	0.0572924	0.657754
0.0550256	0.197391	0.0573491	0.65375
0.0550259	0.193867	0.0573491	0.652998
0.055029	0.194208	0.0573703	0.654546
0.0550296	0.19199	0.0573833	0.655711
0.0550316	0.192389	0.0573841	0.653236
0.0550583	0.189687	0.0573925	0.654667
0.0550638	0.191837	0.0573959	0.654252
0.0550647	0.190058	0.0574101	0.65519
0.0550749	0.191677	0.0574224	0.656991
0.0550806	0.189812	0.0574655	0.660294
0.0550821	0.190032	0.0574807	0.660334
0.0550955	0.194918	0.0574828	0.663886
0.0550971	0.191283	0.0574881	0.663842
0.0551139	0.193066	0.0575024	0.660811
0.0551193	0.191852	0.0575182	0.662207
[truncated: 653,521+ more rows]
